# Supplementary material for: Genome-wide identification and function analysis of HMAD gene family in cotton (Gossypium spp.)
Source: BMC Plant Biol. 2021 Aug 20;21:386. doi: 10.1186/s12870-021-03170-8 (PMC8377987; doi:10.1186/s12870-021-03170-8)
Supplement: Supplementary file 4 — Additional file 4 : Table S1. The information of HMAD proteins in four Gossypium spp. [file 12870_2021_3170_MOESM4_ESM.xls]

## Sheet: G.hirsutum
E-value	score	bias	E-value	score	bias	exp	N	Gene ID	Description
7.6e-37	127.5	0	4.5e-14	54.5	0	3.6	3	Gh_A08G2388	Gossypium_hirsutum
8.9e-37	127.3	0.1	4.8e-14	54.5	0	3.5	3	Gh_D08G1950	Gossypium_hirsutum
1.7e-31	110.3	2.6	1.1e-10	43.7	0.1	4.1	3	Gh_D05G0693	Gossypium_hirsutum
2.1e-31	110.1	0.9	1.7e-12	49.5	0	3.5	3	Gh_D12G0446	Gossypium_hirsutum
4.2e-31	109.1	0.8	1.7e-12	49.5	0	3.5	3	Gh_A12G0443	Gossypium_hirsutum
1.5e-29	104.1	2.3	3e-10	42.3	0	4.1	3	Gh_A05G0564	Gossypium_hirsutum
8.4e-27	95.3	5.4	4.1e-13	51.5	0.2	2.6	2	Gh_D12G1886	Gossypium_hirsutum
2.3e-26	93.9	5.8	2.9e-12	48.8	0.1	2.6	2	Gh_A09G2192	Gossypium_hirsutum
2e-25	90.9	6	4.9e-12	48	0.2	2.6	2	Gh_Sca004952G01	Gossypium_hirsutum
3.1e-25	90.3	6.4	5.7e-13	51	0.2	2.6	2	Gh_A12G1728	Gossypium_hirsutum
6.6e-25	89.2	6.6	1.9e-12	49.4	0.1	2.3	2	Gh_D07G0501	Gossypium_hirsutum
6.6e-25	89.2	9.9	7.6e-12	47.4	1.2	2.3	2	Gh_D06G2239	Gossypium_hirsutum
6.6e-25	89.2	6.6	2e-12	49.3	0.1	2.4	2	Gh_A07G0438	Gossypium_hirsutum
7.3e-25	89.1	11.5	9.1e-13	50.4	1.7	2.2	2	Gh_A04G0606	Gossypium_hirsutum
1.1e-24	88.5	9.6	1.3e-11	46.6	1.1	2.3	2	Gh_A06G1738	Gossypium_hirsutum
8.7e-24	85.7	7.1	7.8e-12	47.4	0.4	2.3	2	Gh_A05G2686	Gossypium_hirsutum
2.1e-23	84.4	11.3	6.3e-13	50.9	1.8	2.2	2	Gh_A09G1374	Gossypium_hirsutum
4.6e-23	83.3	11	1.8e-12	49.4	2	2.3	2	Gh_D09G1375	Gossypium_hirsutum
7.2e-23	82.7	7.1	6.7e-12	47.6	0.2	2.4	2	Gh_D05G2984	Gossypium_hirsutum
1.2e-21	78.8	16.3	2.4e-11	45.8	0.5	3.2	3	Gh_D08G0448	Gossypium_hirsutum
2e-20	74.9	12	2.3e-10	42.7	1.9	2.4	2	Gh_D05G1685	Gossypium_hirsutum
3.5e-20	74.1	22.1	2.3e-12	49.1	0.7	3.4	3	Gh_A08G0350	Gossypium_hirsutum
7.3e-20	73.1	9.7	5e-11	44.8	0.8	2.2	2	Gh_D04G1066	Gossypium_hirsutum
4.4e-19	70.6	8	4.1e-09	38.7	0.5	2.6	2	Gh_D04G0001	Gossypium_hirsutum
4.4e-19	70.6	8	4.1e-09	38.7	0.5	2.6	2	Gh_Sca013298G01	Gossypium_hirsutum
7.2e-19	69.9	7.1	4.2e-09	38.6	0.2	2.6	2	Gh_A12G2219	Gossypium_hirsutum
9.3e-19	69.5	8	4.7e-09	38.5	0.4	2.8	2	Gh_D12G2725	Gossypium_hirsutum
4.3e-18	67.4	2.6	4.8e-18	67.3	1.8	1	1	Gh_A01G1069	Gossypium_hirsutum
2.8e-17	64.8	2.7	3.3e-17	64.6	1.8	1.1	1	Gh_D10G2047	Gossypium_hirsutum
3.5e-17	64.5	2.1	5.1e-17	64	1.4	1.3	1	Gh_A05G3446	Gossypium_hirsutum
4.7e-17	64.1	2.1	7.1e-17	63.5	1.4	1.3	1	Gh_D04G0145	Gossypium_hirsutum
1.5e-16	62.5	2.7	2.1e-16	62	1.8	1.2	1	Gh_A10G1773	Gossypium_hirsutum
1.9e-16	62.1	1.1	2.4e-16	61.8	0.8	1.1	1	Gh_A07G0944	Gossypium_hirsutum
2.7e-16	61.7	1.1	3.4e-16	61.3	0.7	1.1	1	Gh_D07G1023	Gossypium_hirsutum
3.8e-16	61.2	12.1	1.6e-08	36.8	1.5	2.2	2	Gh_A08G1780	Gossypium_hirsutum
4.3e-16	61	11.9	3.8e-08	35.6	1.5	2.2	2	Gh_D08G2126	Gossypium_hirsutum
1.6e-15	59.2	2.7	1.9e-15	58.9	1.4	1.5	1	Gh_A05G0151	Gossypium_hirsutum
1.6e-15	59.2	2.7	1.9e-15	58.9	1.4	1.5	1	Gh_D05G0215	Gossypium_hirsutum
2e-15	58.9	1.9	3e-15	58.3	1.3	1.3	1	Gh_A10G2083	Gossypium_hirsutum
2.6e-15	58.5	5.9	5e-09	38.4	1.3	2.5	2	Gh_A05G1514	Gossypium_hirsutum
3.5e-15	58.1	0.6	4.4e-15	57.8	0.4	1.1	1	Gh_D09G2471	Gossypium_hirsutum
1.1e-14	56.5	3.1	1.1e-14	56.5	2.1	1.6	1	Gh_D05G2202	Gossypium_hirsutum
2.2e-14	55.5	0.7	2.8e-14	55.2	0.5	1.1	1	Gh_A09G0709	Gossypium_hirsutum
2.7e-14	55.3	3.3	4.3e-14	54.6	2.3	1.3	1	Gh_D03G0414	Gossypium_hirsutum
2.8e-14	55.2	2.5	2.8e-14	55.2	1.7	1.6	1	Gh_A05G1975	Gossypium_hirsutum
2.8e-14	55.2	1.8	5.7e-14	54.2	1.3	1.5	1	Gh_D07G0041	Gossypium_hirsutum
3.5e-14	54.9	1.9	5.2e-14	54.3	1.3	1.3	1	Gh_D07G0769	Gossypium_hirsutum
4.1e-14	54.7	3.3	4.1e-14	54.7	2.3	1.9	1	Gh_A02G1273	Gossypium_hirsutum
4.5e-14	54.5	2.9	7e-14	53.9	2	1.3	1	Gh_A07G0687	Gossypium_hirsutum
4.5e-14	54.5	3.1	4.5e-14	54.5	2.2	1.8	1	Gh_A01G1576	Gossypium_hirsutum
4.5e-14	54.5	3.1	4.5e-14	54.5	2.2	1.7	1	Gh_D01G1883	Gossypium_hirsutum
4.6e-14	54.5	1.5	7.3e-14	53.9	1.1	1.3	1	Gh_D08G0789	Gossypium_hirsutum
1.5e-13	52.9	2.1	1.5e-13	52.9	1.4	1.8	1	Gh_D03G0070	Gossypium_hirsutum
2.3e-13	52.3	0.8	2.9e-13	52	0.5	1.1	1	Gh_A05G1306	Gossypium_hirsutum
3.1e-13	51.9	1.6	5e-13	51.2	1.1	1.3	1	Gh_A03G0318	Gossypium_hirsutum
3.1e-13	51.8	1.6	5e-13	51.2	1.1	1.3	1	Gh_D03G1260	Gossypium_hirsutum
3.4e-13	51.7	18.4	2e-07	33.3	4.7	2.2	2	Gh_D05G1007	Gossypium_hirsutum
3.8e-13	51.6	6	4e-13	51.5	2.5	2.2	1	Gh_A12G1384	Gossypium_hirsutum
3.8e-13	51.6	6	4e-13	51.5	2.5	2.2	1	Gh_D12G1507	Gossypium_hirsutum
4e-13	51.5	16.5	1.7e-06	30.3	2.5	2.2	2	Gh_A03G0250	Gossypium_hirsutum
5.6e-13	51	2.2	8.6e-13	50.4	1.5	1.2	1	Gh_A08G0681	Gossypium_hirsutum
5.8e-13	51	0.5	1.2e-12	50	0.3	1.5	1	Gh_A13G2272	Gossypium_hirsutum
6.4e-13	50.9	18.8	2e-07	33.3	4.7	2.3	2	Gh_A05G0923	Gossypium_hirsutum
6.8e-13	50.8	1.3	1.1e-12	50.1	0.9	1.3	1	Gh_D02G1991	Gossypium_hirsutum
8.4e-13	50.5	7	6.6e-12	47.6	4.8	1.9	1	Gh_D01G1151	Gossypium_hirsutum
1e-12	50.2	0	1.4e-12	49.7	0	1.2	1	Gh_D02G0556	Gossypium_hirsutum
1e-12	50.2	0	1.4e-12	49.7	0	1.2	1	Gh_A02G0496	Gossypium_hirsutum
1.2e-12	50	0.9	2e-12	49.2	0.6	1.4	1	Gh_D12G0134	Gossypium_hirsutum
1.2e-12	49.9	1.2	1.2e-12	49.9	0.8	1.6	1	Gh_A12G2326	Gossypium_hirsutum
1.2e-12	49.9	1.2	1.2e-12	49.9	0.8	1.6	1	Gh_D12G2460	Gossypium_hirsutum
1.4e-12	49.8	3.4	2e-12	49.3	2.3	1.3	1	Gh_A12G0079	Gossypium_hirsutum
1.4e-12	49.8	3.4	2e-12	49.3	2.3	1.2	1	Gh_D12G0095	Gossypium_hirsutum
2.6e-12	48.9	1.7	4.4e-12	48.2	1.2	1.4	1	Gh_A02G1652	Gossypium_hirsutum
3e-12	48.7	0.7	4.3e-12	48.2	0.5	1.2	1	Gh_D07G0768	Gossypium_hirsutum
3.2e-12	48.6	0.6	5.1e-12	48	0.4	1.3	1	Gh_A12G2525	Gossypium_hirsutum
3.2e-12	48.6	1.6	4.6e-12	48.1	1.1	1.2	1	Gh_A07G0866	Gossypium_hirsutum
3.5e-12	48.5	0.7	5.7e-12	47.8	0.5	1.3	1	Gh_D05G3899	Gossypium_hirsutum
3.6e-12	48.4	0.5	5.3e-12	47.9	0.3	1.2	1	Gh_A07G0686	Gossypium_hirsutum
4.4e-12	48.2	1.8	4.4e-12	48.2	1.3	1.9	1	Gh_D01G2129	Gossypium_hirsutum
4.6e-12	48.1	4.7	6.5e-12	47.6	3.3	1.2	1	Gh_D01G1640	Gossypium_hirsutum
4.6e-12	48.1	4.7	6.5e-12	47.6	3.3	1.2	1	Gh_Sca011408G01	Gossypium_hirsutum
4.7e-12	48.1	0.9	7.8e-12	47.4	0.6	1.3	1	Gh_A05G0838	Gossypium_hirsutum
6e-12	47.7	4.7	9.9e-12	47	3.3	1.3	1	Gh_A01G1399	Gossypium_hirsutum
6.1e-12	47.7	0.5	9.4e-12	47.1	0.3	1.2	1	Gh_D08G2237	Gossypium_hirsutum
7.1e-12	47.5	1.4	1.3e-11	46.7	1	1.4	1	Gh_D08G1899	Gossypium_hirsutum
7.4e-12	47.4	1.3	7.4e-12	47.4	0.9	2	1	Gh_A01G1872	Gossypium_hirsutum
1e-11	47	1.8	1.5e-11	46.5	1.2	1.2	1	Gh_A11G2390	Gossypium_hirsutum
1.1e-11	46.9	0.2	1.6e-11	46.4	0.1	1.2	1	Gh_D05G3677	Gossypium_hirsutum
1.1e-11	46.8	0.3	1.7e-11	46.3	0.2	1.2	1	Gh_A08G1875	Gossypium_hirsutum
1.3e-11	46.7	0.3	2.5e-11	45.8	0.2	1.5	1	Gh_A04G0674	Gossypium_hirsutum
1.3e-11	46.7	0.3	2.5e-11	45.8	0.2	1.5	1	Gh_D04G1139	Gossypium_hirsutum
1.4e-11	46.5	1.9	2.4e-11	45.8	1.3	1.4	1	Gh_D11G2744	Gossypium_hirsutum
1.5e-11	46.5	1.9	2.4e-11	45.8	1.3	1.3	1	Gh_A11G2427	Gossypium_hirsutum
1.5e-11	46.4	3.4	1.8e-11	46.2	2.4	1	1	Gh_D13G0138	Gossypium_hirsutum
1.5e-11	46.4	3.4	1.8e-11	46.2	2.4	1	1	Gh_A13G0122	Gossypium_hirsutum
1.7e-11	46.3	3.3	1.7e-11	46.3	2.3	1.8	2	Gh_A10G2291	Gossypium_hirsutum
1.9e-11	46.1	0.1	5.1e-11	44.8	0.1	1.7	1	Gh_A05G3792	Gossypium_hirsutum
2e-11	46.1	0.4	2.6e-11	45.7	0.3	1.2	1	Gh_A04G0056	Gossypium_hirsutum
2.1e-11	46	1.4	3.3e-11	45.4	0.9	1.3	1	Gh_D11G2705	Gossypium_hirsutum
4.2e-11	45	2.2	2.6e-05	26.5	0.3	2.3	2	Gh_D12G2433	Gossypium_hirsutum
4.8e-11	44.8	2	7.2e-11	44.3	1.4	1.3	1	Gh_A12G2194	Gossypium_hirsutum
5.5e-11	44.7	1.4	7.8e-11	44.2	1	1.2	1	Gh_A08G0952	Gossypium_hirsutum
5.7e-11	44.6	1.4	7.8e-11	44.2	1	1.2	1	Gh_D08G1161	Gossypium_hirsutum
5.7e-11	44.6	0.9	1e-10	43.8	0.6	1.4	1	Gh_A08G1589	Gossypium_hirsutum
5.9e-11	44.5	1.6	8.8e-11	44	1.1	1.2	1	Gh_D09G0521	Gossypium_hirsutum
6.5e-11	44.4	1.7	1e-10	43.8	1.2	1.3	1	Gh_D12G2374	Gossypium_hirsutum
9e-11	44	0.2	1.3e-10	43.4	0.1	1.2	1	Gh_D10G1733	Gossypium_hirsutum
1.1e-10	43.7	1.7	2e-10	42.9	1.2	1.4	1	Gh_A07G1505	Gossypium_hirsutum
1.2e-10	43.6	1.7	2e-10	42.9	1.2	1.3	1	Gh_D07G1743	Gossypium_hirsutum
1.2e-10	43.5	1.6	2e-10	42.9	1.1	1.3	1	Gh_A09G1682	Gossypium_hirsutum
1.3e-10	43.5	1.6	2e-10	42.9	1.1	1.3	1	Gh_D09G1777	Gossypium_hirsutum
3.7e-10	42	12.2	6.6e-06	28.4	3.4	2.3	2	Gh_D03G1316	Gossypium_hirsutum
4.8e-10	41.6	1.3	7.8e-10	41	0.9	1.3	1	Gh_A03G2159	Gossypium_hirsutum
6.7e-10	41.2	0	1.6e-09	40	0	1.7	1	Gh_A03G1525	Gossypium_hirsutum
8.2e-10	40.9	1.1	1.2e-09	40.3	0.8	1.3	1	Gh_D07G0938	Gossypium_hirsutum
1.4e-09	40.2	0.1	2e-09	39.6	0.1	1.2	1	Gh_A10G1490	Gossypium_hirsutum
1.5e-09	40.1	1.5	3.8e-09	38.8	1	1.8	1	Gh_A06G0745	Gossypium_hirsutum
1.7e-09	39.9	1.8	4.3e-09	38.6	1.3	1.8	1	Gh_D06G0881	Gossypium_hirsutum
2.2e-09	39.5	0	3.3e-09	38.9	0	1.3	1	Gh_A04G0969	Gossypium_hirsutum
4.4e-09	38.6	1.2	4.5e-09	38.5	0.1	1.5	1	Gh_A03G0168	Gossypium_hirsutum
1e-08	37.4	0	1.5e-08	36.8	0	1.4	1	Gh_D04G1512	Gossypium_hirsutum
5e-08	35.2	0	7.2e-08	34.7	0	1.2	1	Gh_D12G2726	Gossypium_hirsutum
5.6e-08	35	2.2	1.1e-07	34	1.5	1.5	1	Gh_A11G1104	Gossypium_hirsutum
6.8e-08	34.7	2.2	1.1e-07	34.1	1.5	1.3	1	Gh_A12G0038	Gossypium_hirsutum
1.7e-07	33.4	2.7	2.1e-07	33.2	1.9	1.1	1	Gh_A08G0091	Gossypium_hirsutum
4.1e-07	32.3	0.1	6.3e-07	31.7	0.1	1.3	1	Gh_D12G1072	Gossypium_hirsutum
4.1e-07	32.3	0.1	6.2e-07	31.7	0.1	1.3	1	Gh_A12G0960	Gossypium_hirsutum
8.2e-07	31.3	0	1.3e-06	30.6	0	1.3	1	Gh_A12G2220	Gossypium_hirsutum
1.2e-06	30.8	0.2	1.4e-06	30.5	0.2	1.2	1	Gh_D12G2164	Gossypium_hirsutum
1.3e-06	30.7	1	2e-06	30.1	0.7	1.3	1	Gh_A12G2297	Gossypium_hirsutum
1.4e-06	30.6	2.4	1.7e-06	30.3	1.7	1.1	1	Gh_D08G0133	Gossypium_hirsutum
2.3e-06	29.9	0.5	3.4e-06	29.3	0	1.5	1	Gh_A09G1713	Gossypium_hirsutum
3.2e-06	29.4	0.3	4.5e-06	28.9	0.2	1.3	1	Gh_D12G0594	Gossypium_hirsutum
4e-06	29.1	0.3	5.9e-06	28.5	0.2	1.3	1	Gh_A12G0582	Gossypium_hirsutum
4.1e-06	29.1	0.6	5.7e-06	28.6	0	1.5	1	Gh_D09G1816	Gossypium_hirsutum
4.4e-06	28.9	0	9.6e-06	27.9	0	1.6	1	Gh_A07G1285	Gossypium_hirsutum
4.6e-06	28.9	0	7.4e-06	28.2	0	1.4	1	Gh_D07G1399	Gossypium_hirsutum
5.3e-06	28.7	0.1	9.2e-06	27.9	0.1	1.3	1	Gh_A08G1189	Gossypium_hirsutum
1.1e-05	27.7	0.1	1.8e-05	27	0.1	1.4	1	Gh_D08G1263	Gossypium_hirsutum
1.1e-05	27.7	0.1	1.8e-05	27	0.1	1.4	1	Gh_A08G0990	Gossypium_hirsutum
1.4e-05	27.3	0.1	2.5e-05	26.6	0.1	1.3	1	Gh_D08G1473	Gossypium_hirsutum
5e-05	25.6	7.9	0.0002	23.6	4.4	2.4	1	Gh_A08G1851	Gossypium_hirsutum
6.6e-05	25.2	3.2	0.00013	24.3	2.2	1.4	1	Gh_A12G2078	Gossypium_hirsutum
7.7e-05	25	2.5	0.00011	24.5	1.7	1.3	1	Gh_D12G2256	Gossypium_hirsutum
8.2e-05	24.9	1.9	0.00015	24	1.3	1.5	1	Gh_D09G0421	Gossypium_hirsutum
8.3e-05	24.9	0.8	0.057	15.8	0	2.5	2	Gh_D03G1416	Gossypium_hirsutum
8.5e-05	24.8	0.2	0.00012	24.3	0.2	1.2	1	Gh_A05G1511	Gossypium_hirsutum
8.8e-05	24.8	1.9	0.00016	23.9	1.3	1.5	1	Gh_A09G0406	Gossypium_hirsutum
0.00012	24.4	8.4	0.00025	23.3	4.9	2.1	1	Gh_D08G2212	Gossypium_hirsutum
0.00015	24	0.4	0.00021	23.6	0.2	1.2	1	Gh_A05G3385	Gossypium_hirsutum
0.00016	24	2.8	0.00023	23.5	1.9	1.3	1	Gh_D12G2254	Gossypium_hirsutum
0.00018	23.8	0.9	0.00031	23	0.6	1.3	1	Gh_D01G0091	Gossypium_hirsutum
0.00021	23.6	0.1	0.00032	23	0.1	1.4	1	Gh_D13G1000	Gossypium_hirsutum
0.00052	22.3	2.9	0.00091	21.5	2	1.3	1	Gh_D10G0078	Gossypium_hirsutum
0.00059	22.1	0.2	0.00083	21.7	0.2	1.2	1	Gh_A09G0465	Gossypium_hirsutum
0.00059	22.1	0.2	0.00083	21.7	0.2	1.2	1	Gh_D09G0474	Gossypium_hirsutum
0.0007	21.9	0.9	0.001	21.4	0.6	1.2	1	Gh_D05G1684	Gossypium_hirsutum
0.00074	21.8	4	0.0014	20.9	2.8	1.5	1	Gh_A04G0031	Gossypium_hirsutum
0.00083	21.7	0.2	0.0013	21.1	0.2	1.2	1	Gh_D12G2434	Gossypium_hirsutum
0.0012	21.2	0.2	0.0018	20.6	0.1	1.2	1	Gh_D04G0199	Gossypium_hirsutum
0.0019	20.5	0.3	0.0031	19.8	0.2	1.4	1	Gh_A12G2296	Gossypium_hirsutum
0.0021	20.4	0.1	0.0033	19.7	0.1	1.4	1	Gh_A12G1537	Gossypium_hirsutum
0.0027	20	1.4	0.0043	19.4	0.9	1.3	1	Gh_A05G1510	Gossypium_hirsutum
0.0049	19.2	0.3	0.0049	19.2	0.2	1.6	1	Gh_A07G1489	Gossypium_hirsutum
0.0058	18.9	0.5	0.0058	18.9	0.3	1.6	1	Gh_D07G1640	Gossypium_hirsutum
0.0061	18.9	1.5	0.01	18.2	1	1.3	1	Gh_A06G1378	Gossypium_hirsutum
0.0061	18.9	0.2	0.0094	18.3	0.1	1.3	1	Gh_D12G0431	Gossypium_hirsutum
0.0083	18.5	1.1	0.013	17.8	0	1.9	1	Gh_A07G2000	Gossypium_hirsutum
0.0085	18.4	0.9	0.011	18.1	0.6	1.1	1	Gh_D08G0132	Gossypium_hirsutum

## Sheet: G. arboreum
E-value	score	bias	E-value	score	bias	exp	N	Sequence	Description	location
9.3e-36	123.3	0	2.7e-14	54.5	0	3.6	3	Cotton_A_25987	G. Arboreum	locus=Ca7:25063642:25069189:-
2.4e-31	109.1	0.8	1e-12	49.5	0	3.5	3	Cotton_A_17683	G. Arboreum	locus=Ca9:27222588:27229215:+
1e-29	103.9	2.3	1.7e-10	42.3	0	3.9	3	Cotton_A_01072	G. Arboreum	locus=Ca3:34171434:34177374:+
1.3e-26	93.9	5.8	1.7e-12	48.8	0.1	2.6	2	Cotton_A_09694	G. Arboreum	locus=Ca10:33189146:33190540:+
4.6e-25	89	11.5	5.6e-13	50.3	1.7	2.3	2	Cotton_A_25425	G. Arboreum	locus=Ca2:33742576:33745660:+
6.3e-25	88.6	9.6	7.7e-12	46.6	1.1	2.3	2	Cotton_A_04918	G. Arboreum	locus=Ca4:13945628:13948029:-
2.2e-24	86.9	6.7	2.7e-13	51.3	0.2	2.5	2	Cotton_A_08034	G. Arboreum	locus=Ca9:114996682:115002744:+
7.6e-24	85.1	6.1	1e-11	46.2	0.1	2.2	2	Cotton_A_19947	G. Arboreum	locus=Ca1:90829873:90831088:+
1.9e-22	80.6	11	7.8e-12	46.6	2.1	2.2	2	Cotton_A_29666	G. Arboreum	locus=Ca6:109332852:109334410:+
4.4e-22	79.5	7.2	7.8e-11	43.4	1.2	2.5	2	Cotton_A_17389	G. Arboreum	locus=Ca8:30553564:30554968:-
9e-22	78.5	10.1	2.3e-10	41.9	1.2	2.4	2	Cotton_A_04626	G. Arboreum	locus=Ca6:19783686:19785379:-
2e-21	77.4	7.5	4.1e-10	41.1	0.5	2.6	2	Cotton_A_20337	G. Arboreum	locus=Ca2:137041949:137044298:-
2.7e-20	73.7	20.9	1.3e-12	49.1	0.7	3.4	3	Cotton_A_12592	G. Arboreum	locus=Ca7:37597281:37599464:+
7.4e-18	65.9	2.4	8.2e-18	65.8	1.7	1	1	Cotton_A_27991	G. Arboreum	locus=Ca4:123525621:123527083:+
1.2e-16	62.1	1	1.5e-16	61.8	0.7	1.1	1	Cotton_A_37541	G. Arboreum	locus=Ca6:71658623:71659149:-
1.9e-16	61.4	12.1	8.2e-09	36.9	1.5	2.2	2	Cotton_A_05147	G. Arboreum	locus=Ca7:88787401:88788589:+
6.8e-16	59.6	1.6	8e-16	59.4	1.1	1.1	1	Cotton_A_10455	G. Arboreum	locus=Ca8:70018334:70019125:-
7.1e-16	59.6	0.9	1.1e-15	59	0.6	1.3	1	Cotton_A_20257	G. Arboreum	locus=Ca2:67142232:67143224:+
9.5e-16	59.2	2.7	1.1e-15	58.9	1.4	1.5	1	Cotton_A_11140	G. Arboreum	locus=Ca10:56643366:56644085:+
2.1e-15	58	1.8	3.3e-15	57.4	1.2	1.3	1	Cotton_A_31005	G. Arboreum	locus=Ca1:86680002:86681622:-
1.3e-14	55.5	0.7	1.6e-14	55.2	0.5	1.1	1	Cotton_A_30060	G. Arboreum	locus=Ca2:10353522:10354743:+
1.6e-14	55.2	2.5	1.6e-14	55.2	1.7	1.6	1	Cotton_A_33011	G. Arboreum	locus=Ca6:23421588:23422149:-
2.2e-14	54.8	1.2	3.5e-14	54.2	0.8	1.3	1	Cotton_A_27355	G. Arboreum	locus=Ca13:18738133:18739392:-
2.4e-14	54.7	3.3	2.4e-14	54.7	2.3	1.9	1	Cotton_A_11232	G. Arboreum	locus=Ca12:5929625:5930185:+
2.6e-14	54.5	2.9	4.1e-14	53.9	2	1.3	1	Cotton_A_12228	G. Arboreum	locus=Ca1:84080992:84081612:-
2.6e-14	54.5	3.1	2.6e-14	54.5	2.2	1.8	1	Cotton_A_35619	G. Arboreum	locus=Ca12:42861886:42862409:+
1.8e-13	51.9	1.6	2.9e-13	51.2	1.1	1.3	1	Cotton_A_02230	G. Arboreum	locus=Ca5:129802891:129803717:+
1.8e-13	51.9	16.3	7.3e-07	30.7	2.3	2.2	2	Cotton_A_04234	G. Arboreum	locus=Ca4:78886930:78888186:+
1.8e-13	51.8	1	2.3e-13	51.5	0.7	1.1	1	Cotton_A_11279	G. Arboreum	locus=Ca6:19366294:19366865:+
2.2e-13	51.6	6	2.4e-13	51.5	2.5	2.2	1	Cotton_A_20196	G. Arboreum	locus=Ca9:22045865:22046870:+
2.3e-13	51.5	1.9	3.9e-13	50.8	1.3	1.4	1	Cotton_A_01544	G. Arboreum	locus=Ca1:135053697:135054248:+
3.3e-13	51	2.2	5e-13	50.4	1.5	1.2	1	Cotton_A_13951	G. Arboreum	locus=Ca2:97842096:97843169:-
4e-13	50.8	0.5	7.6e-13	49.9	0.3	1.5	1	Cotton_A_40472	G. Arboreum	locus=Ca1:130757634:130759154:-
7.4e-13	49.9	0.9	1.2e-12	49.2	0.6	1.3	1	Cotton_A_15788	G. Arboreum	locus=Ca9:33173647:33174869:-
8e-13	49.8	3.4	1.2e-12	49.3	2.3	1.3	1	Cotton_A_34453	G. Arboreum	locus=Ca10:48636636:48637758:-
1.2e-12	49.2	0.7	1.6e-12	48.8	0.5	1.2	1	Cotton_A_12227	G. Arboreum	locus=Ca1:84083760:84084711:-
2e-12	48.5	0.7	3.4e-12	47.8	0.5	1.3	1	Cotton_A_07002	G. Arboreum	locus=Ca6:88496453:88497384:+
2.5e-12	48.2	1.1	3.4e-12	47.8	0.7	1.2	1	Cotton_A_16003	G. Arboreum	locus=Ca2:138077556:138078163:+
3.5e-12	47.7	4.7	5.8e-12	47	3.3	1.3	1	Cotton_A_32917	G. Arboreum	locus=Ca12:29477416:29478540:+
6.1e-12	47	1.8	8.9e-12	46.4	1.2	1.2	1	Cotton_A_26319	G. Arboreum	locus=Ca5:33570576:33572359:-
6.8e-12	46.8	0.3	1e-11	46.2	0.2	1.2	1	Cotton_A_32314	G. Arboreum	locus=Ca7:11227964:11229831:-
7.3e-12	46.7	19.5	1.2e-07	33.2	4.7	2.8	2	Cotton_A_27429	G. Arboreum	locus=Ca11:81923731:81925207:-
7.5e-12	46.7	0.3	1.4e-11	45.8	0.2	1.5	1	Cotton_A_34575	G. Arboreum	locus=Ca2:69760013:69761251:+
7.8e-12	46.6	3.4	9.1e-12	46.4	2.4	1	1	Cotton_A_01008	G. Arboreum	locus=Ca5:74776230:74776540:+
8.4e-12	46.5	1.9	1.4e-11	45.8	1.3	1.3	1	Cotton_A_29321	G. Arboreum	locus=Ca3:62598297:62599900:-
8.5e-12	46.5	1.1	1.5e-11	45.7	0.8	1.4	1	Cotton_A_09949	G. Arboreum	locus=Ca7:15011474:15014254:+
9e-12	46.4	0.4	1.2e-11	46	0.3	1.2	1	Cotton_A_07475	G. Arboreum	locus=Ca8:48787806:48788433:+
9.3e-12	46.4	0	1.3e-11	45.9	0	1.2	1	Cotton_A_04837	G. Arboreum	locus=Ca4:42978546:42979517:-
1.3e-11	45.9	4.6	1.3e-11	45.9	3.2	1.6	1	Cotton_A_18514	G. Arboreum	locus=Ca7:61501835:61503302:-
2.9e-11	44.8	1.6	4.4e-11	44.2	1.1	1.3	1	Cotton_A_25931	G. Arboreum	locus=Ca10:11426857:11429818:-
4.1e-11	44.3	1.5	6e-11	43.8	1	1.2	1	Cotton_A_30462	G. Arboreum	locus=Ca6:112006140:112006540:+
4.4e-11	44.2	2	7e-11	43.6	1.4	1.3	1	Cotton_A_17361	G. Arboreum	locus=Ca8:30754984:30756640:+
7.3e-11	43.5	1.6	1.2e-10	42.9	1.1	1.3	1	Cotton_A_08120	G. Arboreum	locus=Ca10:63194200:63197142:+
1.2e-10	42.8	4.5	1.8e-06	29.4	0.5	2.2	2	Cotton_A_01282	G. Arboreum	locus=Ca9:121286345:121289401:+
2.4e-10	41.9	0.1	3.6e-10	41.3	0.1	1.2	1	Cotton_A_19881	G. Arboreum	locus=Ca8:36157656:36158557:+
3.3e-10	41.4	3.4	4.6e-10	41	2.3	1.2	1	Cotton_A_35231	G. Arboreum	locus=Ca5:11893056:11894544:+
4e-10	41.2	0	9.4e-10	40	0	1.7	1	Cotton_A_24167	G. Arboreum	locus=Ca13:48875182:48887075:-
4.7e-10	40.9	1	6.8e-10	40.4	0.7	1.2	1	Cotton_A_39348	G. Arboreum	locus=Ca2:21155038:21155761:+
8.9e-10	40	1.5	2.2e-09	38.8	1	1.7	1	Cotton_A_39885	G. Arboreum	locus=Ca11:57507315:57514593:+
1.2e-09	39.6	0	1.9e-09	39	0	1.4	1	Cotton_A_29398	G. Arboreum	locus=Ca2:112276845:112279281:+
2.5e-09	38.6	1.2	2.5e-09	38.6	0.1	1.5	1	Cotton_A_11686	G. Arboreum	locus=Ca4:49627587:49628061:-
9.7e-09	36.7	1.7	2e-08	35.7	1.2	1.5	1	Cotton_A_08246	G. Arboreum	locus=Ca3:25743586:25744452:+
1.4e-08	36.2	0.1	2.7e-08	35.3	0.1	1.5	1	Cotton_A_08168	G. Arboreum	locus=Ca10:63658634:63659390:-
2.8e-08	35.2	0	4.3e-08	34.7	0	1.3	1	Cotton_A_17390	G. Arboreum	locus=Ca8:30550555:30551149:-
6.3e-08	34.1	12	0.0023	19.5	1.2	2.5	2	Cotton_A_08497	G. Arboreum	locus=Ca2:1745446:1750465:-
1.1e-07	33.4	2.2	1.7e-07	32.7	1.5	1.3	1	Cotton_A_21991	G. Arboreum	locus=Ca2:3322932:3323672:-
2.4e-07	32.3	0.1	3.6e-07	31.7	0.1	1.3	1	Cotton_A_20924	G. Arboreum	locus=Ca9:19668303:19669431:+
1.4e-06	29.8	0.1	2e-06	29.3	0.1	1.2	1	Cotton_A_31262	G. Arboreum	locus=Ca7:93336796:93338149:+
2.3e-06	29.1	0.3	3.4e-06	28.5	0.2	1.3	1	Cotton_A_28399	G. Arboreum	locus=Ca9:8406667:8407175:+
2.6e-06	28.9	0	5.7e-06	27.9	0	1.6	1	Cotton_A_32703	G. Arboreum	locus=Ca1:69519518:69523998:+
6.4e-06	27.7	0.1	1e-05	27	0.1	1.4	1	Cotton_A_31115	G. Arboreum	locus=Ca7:11717050:11717388:-
6.3e-05	24.5	1.5	9.9e-05	23.9	1	1.3	1	Cotton_A_04628	G. Arboreum	locus=Ca6:19808410:19809131:+
7.9e-05	24.2	2.6	0.00011	23.8	1.8	1.2	1	Cotton_A_14463	G. Arboreum	locus=Ca4:47805283:47805630:-
8e-05	24.2	1.6	0.00015	23.3	1.1	1.4	1	Cotton_A_00150	G. Arboreum	locus=Ca4:38609901:38610909:-
0.00018	23	1.4	0.00035	22.1	0.9	1.5	1	Cotton_A_38555	G. Arboreum	locus=Ca10:36286690:36287134:+
0.00033	22.2	0.1	0.00049	21.7	0.1	1.2	1	Cotton_A_04627	G. Arboreum	locus=Ca6:19802135:19802815:+

## Sheet: G.raimodii
E-value	score	bias	E-value	score	bias	exp	N	GeneID	Description
2.3e-15	58.8	1.9	3.4e-15	58.3	1.3	1.3	1	Gorai.001G003800.1	Gossypium_ raimondii
7.6e-25	89.2	6.6	2.2e-12	49.3	0.1	2.3	2	Gorai.001G057100.1	Gossypium_ raimondii
3.3e-12	48.7	0.7	4.8e-12	48.2	0.5	1.2	1	Gorai.001G086000.1	Gossypium_ raimondii
7.8e-14	53.9	2.9	1.2e-13	53.3	2	1.3	1	Gorai.001G086100.1	Gossypium_ raimondii
1.1e-09	40.6	1.1	1.9e-09	39.9	0.8	1.3	1	Gorai.001G107500.1	Gossypium_ raimondii
3e-16	61.6	1.1	3.8e-16	61.3	0.7	1.1	1	Gorai.001G116300.1	Gossypium_ raimondii
4.9e-06	28.9	0	8.1e-06	28.2	0	1.4	1	Gorai.001G157300.1	Gossypium_ raimondii
1.3e-10	43.6	1.7	2.2e-10	42.9	1.2	1.3	1	Gorai.001G200700.1	Gossypium_ raimondii
1.1e-12	50.2	0.4	2e-12	49.4	0.3	1.4	1	Gorai.001G250300.1	Gossypium_ raimondii
0.00025	23.4	1.4	0.00043	22.7	1	1.3	1	Gorai.002G011100.1	Gossypium_ raimondii
2.3e-17	65.2	2.9	2.5e-17	65.1	2	1	1	Gorai.002G145400.1	Gossypium_ raimondii
6.7e-12	47.7	4.7	1.1e-11	47	3.3	1.3	1	Gorai.002G198000.1	Gossypium_ raimondii
5e-14	54.5	3.1	5e-14	54.5	2.2	1.8	1	Gorai.002G219600.1	Gossypium_ raimondii
5.3e-12	48	1.8	5.3e-12	48	1.3	1.9	1	Gorai.002G253400.1	Gossypium_ raimondii
1.7e-13	52.8	2.1	1.7e-13	52.8	1.4	1.8	1	Gorai.003G007800.1	Gossypium_ raimondii
4.5e-14	54.7	3.3	4.5e-14	54.7	2.3	1.9	1	Gorai.003G045300.1	Gossypium_ raimondii
3.5e-13	51.8	1.6	5.5e-13	51.2	1.1	1.3	1	Gorai.003G137300.1	Gossypium_ raimondii
3.1e-09	39.2	12.1	7.2e-06	28.4	3.4	2.3	2	Gorai.003G144800.1	Gossypium_ raimondii
2.1e-07	33.3	0.2	2.1e-07	33.3	0.2	1.7	1	Gorai.003G155200.1	Gossypium_ raimondii
1.7e-06	30.4	2.5	2.1e-06	30.1	1.7	1.1	1	Gorai.004G013900.1	Gossypium_ raimondii
1.9e-22	81.5	17.1	1.8e-11	46.3	0.8	3.2	3	Gorai.004G049500.1	Gossypium_ raimondii
5.1e-14	54.5	1.5	8.1e-14	53.9	1.1	1.3	1	Gorai.004G088800.1	Gossypium_ raimondii
6.3e-11	44.6	1.4	8.7e-11	44.1	1	1.2	1	Gorai.004G128100.1	Gossypium_ raimondii
5.2e-06	28.8	0.3	9.4e-06	28	0.2	1.5	1	Gorai.004G138000.1	Gossypium_ raimondii
1.6e-05	27.3	0.1	2.7e-05	26.6	0.1	1.3	1	Gorai.004G160000.1	Gossypium_ raimondii
1.6e-11	46.5	1.1	2.9e-11	45.7	0.8	1.4	1	Gorai.004G205500.1	Gossypium_ raimondii
2.8e-35	122.6	0	6.7e-14	54.1	0	3.6	3	Gorai.004G210800.1	Gossypium_ raimondii
1.8e-11	46.3	15.8	1.8e-06	30.3	1.7	3.2	3	Gorai.004G230900.1	Gossypium_ raimondii
3e-06	29.6	0.7	4.9e-06	28.9	0.5	1.2	1	Gorai.004G231000.1	Gossypium_ raimondii
3.3e-05	26.3	8.6	0.0001	24.7	5.1	2.3	1	Gorai.004G239800.1	Gossypium_ raimondii
6.8e-12	47.7	0.5	1e-11	47.1	0.3	1.2	1	Gorai.004G242600.1	Gossypium_ raimondii
1.1e-12	50.2	0	1.6e-12	49.7	0	1.2	1	Gorai.005G062300.1	Gossypium_ raimondii
4.8e-13	51.4	1.3	7.5e-13	50.7	0.9	1.3	1	Gorai.005G218500.1	Gossypium_ raimondii
1.2e-10	43.7	0	1.8e-10	43.1	0	1.3	1	Gorai.005G220100.1	Gossypium_ raimondii
9e-05	24.9	1.9	0.00017	24	1.3	1.5	1	Gorai.006G049200.1	Gossypium_ raimondii
6.5e-11	44.6	1.6	9.7e-11	44	1.1	1.2	1	Gorai.006G054000.1	Gossypium_ raimondii
4.1e-15	58	0.6	5.1e-15	57.7	0.4	1.1	1	Gorai.006G088900.1	Gossypium_ raimondii
5.3e-23	83.3	11	2e-12	49.4	2	2.3	2	Gorai.006G163200.1	Gossypium_ raimondii
1.4e-10	43.5	1.6	2.2e-10	42.9	1.1	1.3	1	Gorai.006G204300.1	Gossypium_ raimondii
5.7e-08	35.1	0.1	5.7e-08	35.1	0.1	1.5	1	Gorai.006G208600.1	Gossypium_ raimondii
6.9e-26	92.5	4.3	5e-12	48.1	0.1	2.6	2	Gorai.006G272200.1	Gossypium_ raimondii
2.5e-08	36.3	1.2	5e-08	35.3	0.8	1.5	1	Gorai.007G134300.1	Gossypium_ raimondii
2.9e-11	45.7	1.4	4.2e-11	45.1	0.9	1.2	1	Gorai.007G295300.1	Gossypium_ raimondii
1.6e-11	46.5	1.9	2.6e-11	45.8	1.3	1.3	1	Gorai.007G299600.1	Gossypium_ raimondii
6.3e-09	38.2	2.6	1e-08	37.5	1.8	1.3	1	Gorai.008G005700.1	Gossypium_ raimondii
1.5e-12	49.8	3.4	2.2e-12	49.3	2.3	1.2	1	Gorai.008G010400.1	Gossypium_ raimondii
3e-05	26.4	0.3	6.2e-05	25.4	0.2	1.4	1	Gorai.008G014900.1	Gossypium_ raimondii
2.3e-31	110	0.9	1.9e-12	49.5	0	3.5	3	Gorai.008G049700.1	Gossypium_ raimondii
3e-06	29.6	0.3	4.3e-06	29.1	0.2	1.3	1	Gorai.008G065800.1	Gossypium_ raimondii
3.2e-07	32.7	0.2	4.9e-07	32.1	0.1	1.3	1	Gorai.008G119800.1	Gossypium_ raimondii
4.3e-13	51.5	6	4.5e-13	51.5	2.5	2.2	1	Gorai.008G166300.1	Gossypium_ raimondii
7.3e-27	95.6	5.8	4.5e-13	51.5	0.2	2.5	2	Gorai.008G207300.1	Gossypium_ raimondii
1.3e-06	30.8	0.2	1.6e-06	30.5	0.2	1.2	1	Gorai.008G235800.1	Gossypium_ raimondii
0.00018	23.9	2.8	0.00026	23.4	1.9	1.3	1	Gorai.008G245700.1	Gossypium_ raimondii
2.8e-05	26.5	2.8	5.3e-05	25.6	1.9	1.5	1	Gorai.008G245900.1	Gossypium_ raimondii
7.3e-11	44.4	1.7	1.1e-10	43.8	1.2	1.3	1	Gorai.008G261300.1	Gossypium_ raimondii
8.9e-22	79.3	7.4	1.5e-10	43.4	1.2	2.6	2	Gorai.008G263900.1	Gossypium_ raimondii
6.7e-08	34.9	0	9.8e-08	34.4	0	1.2	1	Gorai.008G264000.1	Gossypium_ raimondii
3.7e-06	29.3	0.9	6.1e-06	28.6	0.6	1.3	1	Gorai.008G274100.1	Gossypium_ raimondii
3.7e-12	48.5	0.9	3.7e-12	48.5	0.6	1.5	1	Gorai.008G277200.1	Gossypium_ raimondii
1.8e-15	59.1	2.7	2.1e-15	58.9	1.4	1.5	1	Gorai.009G023400.1	Gossypium_ raimondii
1.3e-31	110.9	1.6	2.2e-10	42.9	0	4.3	3	Gorai.009G072500.1	Gossypium_ raimondii
3.8e-12	48.5	0.7	6.4e-12	47.8	0.5	1.3	1	Gorai.009G102100.1	Gossypium_ raimondii
1.2e-15	59.8	19	3.1e-07	32.8	3	2.2	2	Gorai.009G110700.1	Gossypium_ raimondii
1.5e-13	53	0.7	2e-13	52.6	0.5	1.1	1	Gorai.009G162900.1	Gossypium_ raimondii
0.00012	24.4	1.8	0.00017	24	1.3	1.2	1	Gorai.009G184500.1	Gossypium_ raimondii
1.7e-21	78.4	11.9	2e-11	46.2	1.9	2.4	2	Gorai.009G184700.1	Gossypium_ raimondii
3.8e-12	48.5	0.1	9.6e-12	47.2	0.1	1.7	1	Gorai.009G199900.1	Gossypium_ raimondii
1.2e-14	56.5	3.1	1.2e-14	56.5	2.1	1.6	1	Gorai.009G240400.1	Gossypium_ raimondii
5.5e-22	80	6.5	7.4e-12	47.6	0.2	2.4	2	Gorai.009G331700.1	Gossypium_ raimondii
1.5e-24	88.2	11.5	1.1e-12	50.2	2	2.3	2	Gorai.009G414800.1	Gossypium_ raimondii
1.4e-11	46.7	0.3	2.7e-11	45.7	0.2	1.4	1	Gorai.009G423000.1	Gossypium_ raimondii
1.3e-11	46.8	0.2	1.8e-11	46.4	0.1	1.2	1	Gorai.009G449700.1	Gossypium_ raimondii
1.8e-09	39.9	1.8	4.8e-09	38.6	1.3	1.8	1	Gorai.010G096400.1	Gossypium_ raimondii
7.5e-25	89.2	10	8.5e-12	47.4	1.3	2.3	2	Gorai.010G249000.1	Gossypium_ raimondii
3.8e-13	51.7	3.6	3.8e-13	51.7	2.5	1.7	2	Gorai.011G184400.1	Gossypium_ raimondii
4.7e-11	45	0.1	7.2e-11	44.4	0.1	1.2	1	Gorai.011G194300.1	Gossypium_ raimondii
1.6e-16	62.6	2.7	2.2e-16	62.1	1.8	1.2	1	Gorai.011G230400.1	Gossypium_ raimondii
6.5e-22	79.8	8	6.4e-11	44.6	0.9	2.6	2	Gorai.012G001300.1	Gossypium_ raimondii
5.3e-17	64.1	2.1	7.9e-17	63.5	1.4	1.3	1	Gorai.012G020400.1	Gossypium_ raimondii
2.7e-14	55.4	1	3.7e-14	54.9	0.7	1.2	1	Gorai.012G027800.1	Gossypium_ raimondii
5.9e-09	38.3	0	8.7e-09	37.7	0	1.3	1	Gorai.012G142100.1	Gossypium_ raimondii
1.7e-11	46.4	3.4	2.1e-11	46.1	2.4	1	1	Gorai.013G015800.1	Gossypium_ raimondii
7.8e-08	34.7	5	9.6e-08	34.4	3.5	1.1	1	Gorai.013G129000.1	Gossypium_ raimondii

## Sheet: G.barbadense
E-value	score	bias	E-value	score	bias	exp	N	GeneID	Description
1.5e-36	126.6	0.1	5.4e-14	54.4	0	3.6	3	GB_D08G2165	Gossypium_barbadense
5.6e-36	124.8	0	4.7e-14	54.5	0	3.6	3	GB_A08G2184	Gossypium_barbadense
3.1e-31	109.5	0.9	2.6e-12	48.9	0	3.5	3	GB_D12G0488	Gossypium_barbadense
5.8e-31	108.7	0.8	2.6e-12	49	0	3.5	3	GB_A12G0490	Gossypium_barbadense
2.6e-29	103.4	5.5	1.9e-10	43	0.1	4	3	GB_D05G0694	Gossypium_barbadense
3.7e-29	102.9	1.9	5.5e-10	41.5	0	3.9	3	GB_A05G0703	Gossypium_barbadense
1.3e-26	94.8	5.4	4.7e-13	51.3	0.2	2.6	2	GB_D12G2179	Gossypium_barbadense
2.5e-26	93.8	5.8	3.2e-12	48.7	0.1	2.6	2	GB_A09G2788	Gossypium_barbadense
2.2e-25	90.8	6	5.5e-12	47.9	0.2	2.6	2	GB_D09G2619	Gossypium_barbadense
4.9e-25	89.7	6.8	4.7e-13	51.3	0.2	2.5	2	GB_A12G2185	Gossypium_barbadense
1.3e-24	88.4	6.9	2.3e-12	49.1	0.1	2.3	2	GB_A07G0554	Gossypium_barbadense
1.3e-24	88.4	9.9	1.1e-11	47	1.2	2.3	2	GB_D06G2498	Gossypium_barbadense
1.6e-24	88	9.4	1.6e-11	46.4	1	2.3	2	GB_A06G2396	Gossypium_barbadense
1.8e-24	87.9	11.7	3.2e-12	48.7	2.1	2.3	2	GB_D04G1299	Gossypium_barbadense
2e-24	87.7	10.8	1.5e-12	49.7	1.7	2.2	2	GB_A04G0941	Gossypium_barbadense
4.9e-24	86.5	8.5	3.5e-12	48.6	0.3	2.3	2	GB_D07G0561	Gossypium_barbadense
3.2e-23	83.9	11.4	9.5e-13	50.4	1.8	2.2	2	GB_A09G1765	Gossypium_barbadense
6.7e-23	82.9	11	2.5e-12	49	2	2.3	2	GB_D09G1598	Gossypium_barbadense
5.7e-22	79.9	15.6	2.6e-11	45.7	0.5	3.2	3	GB_D08G0449	Gossypium_barbadense
7.2e-22	79.6	7.4	1e-10	43.8	1.2	2.5	2	GB_A12G2744	Gossypium_barbadense
1.1e-21	78.9	8.6	3.1e-11	45.5	0.6	2.4	2	GB_D05G3226	Gossypium_barbadense
1.2e-21	78.8	11.5	2.6e-11	45.7	1.7	2.4	2	GB_A05G1791	Gossypium_barbadense
1.8e-21	78.3	7.9	1.9e-10	43	1.2	2.6	2	GB_D12G2750	Gossypium_barbadense
2.7e-20	74.5	22.2	2.5e-12	49	0.6	3.3	3	GB_A08G0443	Gossypium_barbadense
3.9e-20	74	11.6	2.3e-10	42.7	1.9	2.4	2	GB_D05G1816	Gossypium_barbadense
5.8e-19	70.3	8	4.8e-09	38.5	0.5	2.6	2	GB_A05G4456	Gossypium_barbadense
5.8e-19	70.3	8	4.8e-09	38.5	0.5	2.6	2	GB_D04G0007	Gossypium_barbadense
3.2e-17	64.7	2.9	3.6e-17	64.5	2	1	1	GB_D01G1436	Gossypium_barbadense
3.6e-17	64.5	1.9	4e-17	64.4	1.3	1	1	GB_A01G1353	Gossypium_barbadense
6.4e-17	63.7	2.1	9.7e-17	63.1	1.5	1.3	1	GB_A05G4275	Gossypium_barbadense
7.5e-17	63.5	2.7	9.1e-17	63.2	1.9	1.1	1	GB_A10G2323	Gossypium_barbadense
7.5e-17	63.5	2.7	9.1e-17	63.2	1.9	1.1	1	GB_D10G2298	Gossypium_barbadense
8.9e-17	63.3	2.1	1.3e-16	62.7	1.5	1.3	1	GB_D04G0194	Gossypium_barbadense
4e-16	61.2	11.8	4.7e-08	35.3	1.5	2.2	2	GB_D08G2373	Gossypium_barbadense
4.1e-16	61.1	11.5	2.5e-08	36.2	1.2	2.2	2	GB_A08G2384	Gossypium_barbadense
5.5e-16	60.7	1.1	7.6e-16	60.3	0.8	1.2	1	GB_D07G1125	Gossypium_barbadense
9.7e-16	59.9	18.8	2.6e-07	32.9	4.6	2.2	2	GB_D05G1063	Gossypium_barbadense
1.5e-15	59.3	2.6	1.8e-15	59.1	1.3	1.5	1	GB_A05G0221	Gossypium_barbadense
1.5e-15	59.3	2.6	1.8e-15	59.1	1.3	1.5	1	GB_D05G0230	Gossypium_barbadense
1.8e-15	59	19.3	2.6e-07	32.9	4.6	2.2	2	GB_A05G1084	Gossypium_barbadense
2.2e-15	58.8	1.8	3.3e-15	58.2	1.3	1.3	1	GB_A07G0031	Gossypium_barbadense
3.6e-15	58.1	1.3	4.9e-15	57.7	0.9	1.2	1	GB_A05G4208	Gossypium_barbadense
4.2e-15	57.9	0.6	5.2e-15	57.6	0.4	1.1	1	GB_D09G0893	Gossypium_barbadense
1.2e-14	56.5	2.2	1.6e-14	56	0.5	2	1	GB_D07G0037	Gossypium_barbadense
1.5e-14	56.1	3.1	1.5e-14	56.1	2.1	1.6	1	GB_D05G2334	Gossypium_barbadense
2.2e-14	55.6	1.1	3e-14	55.2	0.7	1.2	1	GB_D04G0257	Gossypium_barbadense
2.7e-14	55.3	0.6	3.3e-14	55	0.4	1.1	1	GB_A09G1038	Gossypium_barbadense
3.1e-14	55.1	15.5	7.1e-07	31.5	2.1	2.2	2	GB_D03G1599	Gossypium_barbadense
3.3e-14	55	2.3	5.2e-14	54.4	1.6	1.3	1	GB_A07G0831	Gossypium_barbadense
3.4e-14	55	2.6	3.4e-14	55	1.8	1.6	1	GB_A05G2329	Gossypium_barbadense
3.8e-14	54.8	1.5	6.1e-14	54.2	1.1	1.3	1	GB_D08G0834	Gossypium_barbadense
4.4e-14	54.6	2.9	6.9e-14	54	2	1.3	1	GB_D07G0839	Gossypium_barbadense
5.1e-14	54.4	3.3	5.1e-14	54.4	2.3	1.9	1	GB_A02G1610	Gossypium_barbadense
5.1e-14	54.4	3.3	5.1e-14	54.4	2.3	1.9	1	GB_D03G0448	Gossypium_barbadense
5.4e-14	54.3	3.2	5.4e-14	54.3	2.2	1.7	1	GB_D01G2279	Gossypium_barbadense
5.5e-14	54.3	3.2	5.5e-14	54.3	2.2	1.8	1	GB_A01G2130	Gossypium_barbadense
1.7e-13	52.7	2.1	1.7e-13	52.7	1.5	1.8	1	GB_D03G0072	Gossypium_barbadense
2.3e-13	52.3	4.7	4.8e-13	51.3	2.4	2.1	1	GB_D12G1756	Gossypium_barbadense
2.4e-13	52.3	0.8	3e-13	52	0.6	1.1	1	GB_A05G1581	Gossypium_barbadense
2.7e-13	52.1	5.8	3.3e-13	51.8	2.5	2.2	1	GB_A12G1775	Gossypium_barbadense
3.5e-13	51.7	1.6	5.6e-13	51.1	1.1	1.3	1	GB_A03G0472	Gossypium_barbadense
3.5e-13	51.7	16.2	2.2e-06	30	2.4	2.2	2	GB_A03G0388	Gossypium_barbadense
3.6e-13	51.7	1.6	5.6e-13	51.1	1.1	1.3	1	GB_D03G1517	Gossypium_barbadense
4.3e-13	51.5	1.9	7.3e-13	50.7	1.3	1.4	1	GB_A02G2012	Gossypium_barbadense
4.6e-13	51.4	2.2	7.1e-13	50.8	1.5	1.2	1	GB_A08G0832	Gossypium_barbadense
7e-13	50.8	0.5	1.4e-12	49.8	0.3	1.5	1	GB_A13G1219	Gossypium_barbadense
9.8e-13	50.3	0	1.4e-12	49.8	0	1.2	1	GB_D02G0556	Gossypium_barbadense
9.9e-13	50.3	0	1.4e-12	49.8	0	1.2	1	GB_A02G0529	Gossypium_barbadense
1.1e-12	50.1	1.2	1.1e-12	50.1	0.8	1.5	1	GB_A12G2874	Gossypium_barbadense
1.1e-12	50.1	1.2	1.1e-12	50.1	0.8	1.5	1	GB_D12G2884	Gossypium_barbadense
1.2e-12	50.1	3.4	1.7e-12	49.5	2.3	1.3	1	GB_A12G0091	Gossypium_barbadense
1.2e-12	50.1	3.4	1.7e-12	49.5	2.3	1.2	1	GB_D12G0100	Gossypium_barbadense
1.2e-12	50	5.9	3e-12	48.8	3.8	1.9	1	GB_D10G1836	Gossypium_barbadense
1.3e-12	49.9	0.4	2.4e-12	49.1	0.3	1.4	1	GB_D13G1094	Gossypium_barbadense
3.8e-12	48.4	0.1	3.8e-12	48.4	0.1	1.5	1	GB_A05G1942	Gossypium_barbadense
4e-12	48.4	3.9	4e-12	48.4	2.7	1.8	2	GB_A10G1099	Gossypium_barbadense
4.2e-12	48.3	0.7	6e-12	47.8	0.5	1.2	1	GB_D07G0838	Gossypium_barbadense
4.3e-12	48.3	1.8	4.3e-12	48.3	1.2	2	1	GB_D01G2542	Gossypium_barbadense
4.5e-12	48.2	0.7	7.7e-12	47.4	0.5	1.4	1	GB_A05G0999	Gossypium_barbadense
4.7e-12	48.1	0.7	7.7e-12	47.4	0.5	1.3	1	GB_D05G0973	Gossypium_barbadense
5.1e-12	48	0.5	7.3e-12	47.5	0.3	1.2	1	GB_A07G0830	Gossypium_barbadense
6.2e-12	47.7	0.5	9.5e-12	47.1	0.3	1.2	1	GB_D08G2491	Gossypium_barbadense
6.7e-12	47.6	1.4	1.2e-11	46.8	1	1.4	1	GB_D08G2113	Gossypium_barbadense
7e-12	47.6	4.8	1.2e-11	46.9	3.3	1.3	1	GB_A01G1916	Gossypium_barbadense
7.1e-12	47.6	1.3	7.1e-12	47.6	0.9	1.9	1	GB_A01G2466	Gossypium_barbadense
8.6e-12	47.3	4.8	1.4e-11	46.6	3.3	1.3	1	GB_D01G2012	Gossypium_barbadense
1.1e-11	47	0.3	1.6e-11	46.4	0.2	1.2	1	GB_A08G2500	Gossypium_barbadense
1.1e-11	46.9	1.8	1.7e-11	46.4	1.2	1.2	1	GB_A11G3027	Gossypium_barbadense
1.2e-11	46.8	0.4	1.6e-11	46.4	0.2	1.2	1	GB_A04G0061	Gossypium_barbadense
1.8e-11	46.3	0.3	3.4e-11	45.4	0.2	1.5	1	GB_A04G1016	Gossypium_barbadense
1.8e-11	46.3	0.3	3.4e-11	45.4	0.2	1.4	1	GB_D04G1382	Gossypium_barbadense
2.1e-11	46	1.9	3.4e-11	45.4	1.3	1.3	1	GB_A11G3066	Gossypium_barbadense
2.1e-11	46	1.9	3.4e-11	45.4	1.3	1.3	1	GB_D11G3062	Gossypium_barbadense
2.9e-11	45.6	1.4	4.3e-11	45.1	1	1.2	1	GB_D11G3023	Gossypium_barbadense
3e-11	45.6	3.4	3.6e-11	45.3	2.3	1.1	1	GB_D13G0138	Gossypium_barbadense
3e-11	45.6	3.4	3.6e-11	45.3	2.3	1	1	GB_A13G0142	Gossypium_barbadense
3.6e-11	45.3	5.5	4.2e-11	45.1	3.2	1.6	1	GB_D08G2468	Gossypium_barbadense
4.1e-11	45.1	4.6	4.1e-11	45.1	3.2	1.6	1	GB_A08G2475	Gossypium_barbadense
4.6e-11	45	2.1	6.8e-11	44.4	1.5	1.3	1	GB_A12G2717	Gossypium_barbadense
5.1e-11	44.8	0.9	9.3e-11	44	0.6	1.4	1	GB_A08G2132	Gossypium_barbadense
5.2e-11	44.8	1.4	7.5e-11	44.3	1	1.2	1	GB_A08G1364	Gossypium_barbadense
5.4e-11	44.7	0.2	7.9e-11	44.2	0.1	1.2	1	GB_D10G1938	Gossypium_barbadense
5.4e-11	44.7	1.4	7.5e-11	44.3	1	1.2	1	GB_D08G1315	Gossypium_barbadense
6e-11	44.6	1.5	9.2e-11	44	1.1	1.3	1	GB_A09G0824	Gossypium_barbadense
6.1e-11	44.6	1.5	9.1e-11	44	1.1	1.2	1	GB_D09G0674	Gossypium_barbadense
6.1e-11	44.6	1.7	9.5e-11	43.9	1.2	1.3	1	GB_D12G2720	Gossypium_barbadense
1.1e-10	43.8	1.7	1.9e-10	43	1.1	1.4	1	GB_A07G1987	Gossypium_barbadense
1.2e-10	43.6	1.6	1.9e-10	43	1.1	1.3	1	GB_D09G1986	Gossypium_barbadense
1.6e-10	43.2	2.2	2.6e-10	42.6	1.5	1.3	1	GB_A09G2137	Gossypium_barbadense
3.6e-10	42.1	1.6	5.9e-10	41.4	1.1	1.3	1	GB_D07G2032	Gossypium_barbadense
4.1e-10	41.9	2.9	5.5e-10	41.5	2	1.2	1	GB_D03G1023	Gossypium_barbadense
4.1e-10	41.9	1.3	7e-10	41.2	0.9	1.4	1	GB_D02G2194	Gossypium_barbadense
4.3e-10	41.8	1.3	7e-10	41.2	0.9	1.3	1	GB_A03G2039	Gossypium_barbadense
6e-10	41.4	0	1.4e-09	40.2	0	1.7	1	GB_D02G2209	Gossypium_barbadense
6.1e-10	41.4	0	1.4e-09	40.2	0	1.7	1	GB_A03G2053	Gossypium_barbadense
8.3e-10	40.9	1.1	1.2e-09	40.4	0.8	1.3	1	GB_D07G1039	Gossypium_barbadense
1.4e-09	40.2	0.9	2.4e-09	39.4	0.6	1.4	1	GB_D12G0142	Gossypium_barbadense
1.6e-09	40	1.9	4.3e-09	38.6	1.3	1.8	1	GB_D06G0947	Gossypium_barbadense
2.3e-09	39.5	0	3.4e-09	39	0	1.3	1	GB_A04G1413	Gossypium_barbadense
2.3e-09	39.5	0.1	3.5e-09	38.9	0.1	1.2	1	GB_A10G1946	Gossypium_barbadense
3.2e-09	39	1.1	3.3e-09	39	0.1	1.5	1	GB_A03G0297	Gossypium_barbadense
4.5e-09	38.6	2.2	7.3e-09	37.9	1.5	1.3	1	GB_D12G0056	Gossypium_barbadense
5.3e-09	38.4	1.7	6.9e-09	38	1.1	1.2	1	GB_A02G1063	Gossypium_barbadense
5.5e-09	38.3	0	8e-09	37.8	0	1.3	1	GB_D04G1800	Gossypium_barbadense
2.1e-08	36.4	1.4	5.6e-08	35.1	0.9	1.8	1	GB_A06G0943	Gossypium_barbadense
2.6e-08	36.2	0.1	2.6e-08	36.2	0.1	1.5	1	GB_A09G2180	Gossypium_barbadense
4.3e-08	35.4	0.1	4.3e-08	35.4	0.1	1.5	1	GB_D09G2025	Gossypium_barbadense
5.4e-08	35.1	0	8.2e-08	34.5	0	1.3	1	GB_D12G2751	Gossypium_barbadense
7.2e-08	34.7	2.2	1.2e-07	34.1	1.5	1.3	1	GB_A12G0053	Gossypium_barbadense
1.5e-07	33.7	2.7	1.8e-07	33.5	1.9	1.1	1	GB_A08G0125	Gossypium_barbadense
1.6e-07	33.6	0.2	1.6e-07	33.6	0.2	1.5	1	GB_D03G1700	Gossypium_barbadense
1.9e-07	33.3	0	2.5e-07	33	0	1.2	1	GB_D05G1602	Gossypium_barbadense
3.5e-07	32.5	0.1	5.5e-07	31.9	0.1	1.3	1	GB_D12G1281	Gossypium_barbadense
3.6e-07	32.5	0.1	5.4e-07	31.9	0.1	1.3	1	GB_A12G1299	Gossypium_barbadense
4.4e-07	32.2	0.9	7e-07	31.6	0.6	1.2	1	GB_D08G2374	Gossypium_barbadense
5e-07	32	0.7	9e-07	31.2	0.5	1.5	1	GB_D08G1433	Gossypium_barbadense
8e-07	31.4	0.8	1.3e-06	30.7	0.6	1.3	1	GB_D12G2856	Gossypium_barbadense
8.7e-07	31.3	0	1.5e-06	30.5	0	1.3	1	GB_A12G2745	Gossypium_barbadense
1.1e-06	30.9	0.2	1.3e-06	30.7	0.2	1.2	1	GB_D12G2473	Gossypium_barbadense
1.3e-06	30.7	2.5	1.6e-06	30.4	1.7	1.1	1	GB_D08G0124	Gossypium_barbadense
1.4e-06	30.6	1.7	8e-06	28.2	1.2	2	1	GB_A12G0131	Gossypium_barbadense
1.5e-06	30.5	1	2.3e-06	29.9	0.7	1.3	1	GB_A12G2848	Gossypium_barbadense
1.6e-06	30.4	0	3.1e-06	29.5	0	1.5	1	GB_D05G1968	Gossypium_barbadense
3.2e-06	29.4	0.3	4.6e-06	29	0.2	1.2	1	GB_D12G0643	Gossypium_barbadense
4.5e-06	29	0.1	9.5e-06	27.9	0	1.6	1	GB_D07G1538	Gossypium_barbadense
4.5e-06	29	0	7.3e-06	28.3	0	1.4	1	GB_A07G1525	Gossypium_barbadense
4.9e-06	28.9	0.3	7e-06	28.4	0.2	1.3	1	GB_A12G0655	Gossypium_barbadense
5.3e-06	28.8	0.1	9.2e-06	28	0.1	1.3	1	GB_A08G1679	Gossypium_barbadense
6.4e-06	28.5	0.5	1e-05	27.8	0.3	1.3	1	GB_D12G2855	Gossypium_barbadense
1.3e-05	27.5	0.1	2.3e-05	26.7	0.1	1.3	1	GB_D08G1673	Gossypium_barbadense
1.4e-05	27.4	0.1	2.2e-05	26.8	0.1	1.3	1	GB_A08G1432	Gossypium_barbadense
4.9e-05	25.7	0.9	9.2e-05	24.8	0.6	1.4	1	GB_D01G0101	Gossypium_barbadense
0.0001	24.7	2	0.00018	23.8	1.4	1.4	1	GB_D09G0517	Gossypium_barbadense
0.0001	24.6	0.4	0.00013	24.3	0.3	1.1	1	GB_A07G1037	Gossypium_barbadense
0.00011	24.6	2	0.00019	23.8	1.4	1.4	1	GB_A09G0573	Gossypium_barbadense
0.00012	24.4	2.5	0.00017	23.9	1.8	1.3	1	GB_D12G2574	Gossypium_barbadense
0.00014	24.2	0.2	0.0002	23.7	0.2	1.2	1	GB_A05G1788	Gossypium_barbadense
0.00025	23.4	2.2	0.00039	22.8	1.5	1.3	1	GB_A12G2569	Gossypium_barbadense
0.00037	22.8	1.4	0.00058	22.2	1	1.3	1	GB_D05G1814	Gossypium_barbadense
