# Supplementary material for: Genome-wide identification and function analysis of HMAD gene family in cotton (Gossypium spp.)
Source: BMC Plant Biol. 2021 Aug 20;21:386. doi: 10.1186/s12870-021-03170-8 (PMC8377987; doi:10.1186/s12870-021-03170-8)
Supplement: Supplementary file 5 — Additional file 5 : Table S2. Analysis of high-expression gene with cis-elements. [file 12870_2021_3170_MOESM5_ESM.xlsx]

## Sheet: final
GeneID	Annotation	RNA-seq	hormone	stress	tissue	others
Gh_A05G1510	Heavy metal transport/detoxification superfamily protein	TM-1	MeJA, GA, ABA	-	endosperm	-
Gh_A09G1374	Heavy metal transport/detoxification superfamily protein	TM-1	IAA, SA, GA, ABA	wound-responsive	-
Gh_D09G1375	Heavy metal transport/detoxification superfamily protein	TM-1	IAA, GA, SA, ABA	low-temperature	-	maximal elicitor-mediated activation
Gh_D10G0078	Heavy metal transport/detoxification superfamily protein	TM-1	IAA, MeJA, ABA,	defense and stress responsiveness, drought-inducibility		-
Gh_A09G2192	Heavy metal transport/detoxification superfamily protein	TM-1	MeJA, SA, ABA	drought-inducibility	meristem	cell cycle
Gh_A01G1399	farnesylated protein 6	TM-1	MeJA, SA, GA, ABA	-	-	-
Gh_D01G1640	farnesylated protein 6	TM-1	MeJA, SA, GA, ABA	-	-	-
Gh_Sca011408G01	farnesylated protein 6	TM-1	ABA, GA, SA, MeJA	low-temperature	meristem	-
Gh_A01G1576	Heavy metal transport/detoxification superfamily protein	TM-1	MeJA, GA, SA	drought-inducibility, low-temperature	palisade mesophyll cells, meristem	flavonoid biosynthetic
Gh_A08G1780	Heavy metal transport/detoxification superfamily protein	TM-1	GA, SA, MeJA	drought-inducibility, low-temperature	seed-specific regulation	-
Gh_D08G2126	Heavy metal transport/detoxification superfamily protein	TM-1	GA, SA, MeJA	drought-inducibility, low-temperature	seed-specific regulation, endosperm	-
Gh_A12G2296	Copper transport protein family	TM-1	ABA	-	-	-
Gh_D10G2047	homolog of anti-oxidant 1	TM-1	ABA, SA, IAA, GA	defense and stress responsiveness, low-temperature	endosperm	-
Gh_D12G2433	Copper transport protein family	TM-1	GA, IAA, ABA	-	-	circadian control, maximal elicitor-mediated activation
Gh_D12G2434	Heavy metal transport/detoxification superfamily protein	TM-1	SA, ABA	defense and stress responsiveness	the palisade mesophyll cells, endosperm	-
Gh_D01G1883	Heavy metal transport/detoxification superfamily protein	TM-1	GA, ABA	drought, low-temperature	seed-specific regulation	-
Gh_A05G3446	homolog of anti-oxidant 1	TM-1	MeJA, ABA	MYBHv1 binding site, anoxic specific inducibility		-
Gh_D04G0145	homolog of anti-oxidant 1	TM-1	GA, MeJA, ABA	drought-inducibility	meristem	-
Gh_A02G1273	Heavy metal transport/detoxification superfamily protein	Na2SO4	ABA, SA, MeJA, GA	-	endosperm, the palisade mesophyll cells	-
Gh_A05G0838	Chloroplast-targeted copper chaperone protein	Na2SO4	ABA, SA, MeJA, GA	-	meristem, the palisade mesophyll cells	flavonoid biosynthetic
Gh_A05G1975	Heavy metal transport/detoxification superfamily protein	Na2SO4	ABA, MeJA	-		circadian control
Gh_A07G0438	Heavy metal transport/detoxification superfamily protein	Na2SO4	SA, MeJA, IAA	defense and stress responsiveness, drought-inducibility, low-temperature		-
Gh_A11G2427	Heavy metal transport/detoxification superfamily protein	Na2SO4	MeJA, GA	defense and stress responsiveness	endosperm	-
Gh_A12G0960	Heavy metal transport/detoxification superfamily protein	Na2SO4	GA, ABA	defense and stress responsiveness, drought-inducibility	meristem	flavonoid biosynthetic
Gh_A13G0122	Heavy metal transport/detoxification superfamily protein	Na2SO4	IAA，MeJA	low-temperature	endosperm, meristem	-
Gh_D04G0145	homolog of anti-oxidant 1	Na2SO4	GA, MeJA, ABA	drought-inducibility	meristem	-
Gh_D05G2202	Heavy metal transport/detoxification superfamily protein	Na2SO4	-	-	-	-
Gh_D05G3899	Chloroplast-targeted copper chaperone protein	Na2SO4	SA, MeJA, GA，IAA	drought-inducibility	meristem	flavonoid biosynthetic, circadian control
Gh_D08G2237	Heavy metal transport/detoxification superfamily protein	Na2SO4	-	defense and stress responsiveness	meristem	flavonoid biosynthetic
Gh_D11G2705	Heavy metal transport/detoxification superfamily protein	Na2SO4	SA	defense and stress responsiveness	the palisade mesophyll cells	-
Gh_D11G2744	Heavy metal transport/detoxification superfamily protein	Na2SO4	-	defense and stress responsiveness, drought-inducibility	endosperm, meristem	-
Gh_D12G1507	Heavy metal transport/detoxification superfamily protein	Na2SO4	-	drought-inducibility, low-temperature	meristem	-
