# Supplementary material for: Genome-wide identification and function analysis of HMAD gene family in cotton (Gossypium spp.)
Source: BMC Plant Biol. 2021 Aug 20;21:386. doi: 10.1186/s12870-021-03170-8 (PMC8377987; doi:10.1186/s12870-021-03170-8)
Supplement: Supplementary file 6 — Additional file 6 : Table S3. The information of P1B-ATPases proteins between Gossypium_hirsutum and A. thaliana. [file 12870_2021_3170_MOESM6_ESM.xlsx]

## Sheet: final
HMA proteins	Gossypium_hirsutum	Arabidopsis thaliana	Annotation
HMA1	Gh_A11G2006	AT4G37270	heavy metal atpase 1
HMA1	Gh_D11G1979	AT4G37270	heavy metal atpase 1
HMA2	Gh_A05G4022	AT4G30110	heavy metal atpase 2
HMA2	Gh_A08G0745	AT4G30110	heavy metal atpase 2
HMA2	Gh_D05G0030	AT4G30110	heavy metal atpase 2
HMA2	Gh_D08G0887	AT4G30110	heavy metal atpase 2
HMA5	Gh_A05G0564	AT1G63440	heavy metal atpase 5
HMA5	Gh_A08G2387	AT1G63440	heavy metal atpase 5
HMA5	Gh_A08G2388	AT1G63440	heavy metal atpase 5
HMA5	Gh_D05G0693	AT1G63440	heavy metal atpase 5
HMA5	Gh_D08G1950	AT1G63440	heavy metal atpase 5
HMA6	Gh_A03G1525	AT4G33520	P-type ATP-ase 1
HMA6	Gh_A04G0969	AT4G33520	P-type ATP-ase 1
HMA6	Gh_D04G1512	AT4G33520	P-type ATP-ase 1
HMA7	Gh_D12G0446	AT5G44790	copper-exporting ATPase / responsive-to-antagonist 1 / copper-transporting ATPase (RAN1)
HMA7	Gh_A12G0443	AT5G44790	copper-exporting ATPase / responsive-to-antagonist 1 / copper-transporting ATPase (RAN1)
HMA8	Gh_A06G0745	AT5G21930	P-type ATPase of Arabidopsis 2
HMA8	Gh_D06G0881	AT5G21930	P-type ATPase of Arabidopsis 2
