# Supplementary material for: Genome-wide identification and function analysis of HMAD gene family in cotton (Gossypium spp.)
Source: BMC Plant Biol. 2021 Aug 20;21:386. doi: 10.1186/s12870-021-03170-8 (PMC8377987; doi:10.1186/s12870-021-03170-8)
Supplement: Supplementary file 7 — Additional file 7 : Table S4. Primers of qRT-PCR used in this study. [file 12870_2021_3170_MOESM7_ESM.xlsx]

## Sheet: primer
Gene ID	Forward primer	Reverse primer
Gh_D10G0078	TACGATGAAAAGGCTAATACGGTGA	CTCAGCTTCTTTGGGTTTTTCCGGC
Gh_A05G1510	TTCTCCTCCGGAAGGCTTTTGTTGC	TTACATGACTGAGCATTGTGGGTTT
Gh_D08G0132	ATGAAGTGCCAAAAATGCAGGACTC	TTATTTCTGCTCAGCCAAACTGATA
Gh_D01G1883	CAGGATGGATTGTGAAGGTTGTGCT	CCACCAGAGTGTAAGGCACATAAGG
Gh_D12G1507	ATGGGTGCCTTGGACTCTCTTTCTG	GATTCACCTCCACTGATTTCACACC
Gh_D11G2705	ATGAAGTTTCAGACTTGGGTTCTGA	AGCTTCTTAATGAGTATAACCGGAT
Gh_D05G3899	GATTTACCGACAAAGAAAGTGACAG	TCAGTAATTCATTTTGACCATTGGA
Gh_A13G0122	TGAAAGTGGGCTTACATTGTGACGA	TTAATCAGATTCCCAATTGGTTGCT
Gh_D05G2202	CCATACAACCTCGTGGCGAACCCTT	TTACATGATGGAGCAGGCATTAGGG
Gh_D08G2237	AAATGCCAATGGTGGGGGTATGTAT	TTACATGATATTGCAGCTGTTTGCA
Gh_D11G2744	TAACCAAGCACCTCCTCTCAAGTAT	AGTTGGCTTTTACAGTGGCTTTTTG
Gh_A11G2427	AGAAGTTGAAGATAACCAAGCACCT	TTGATCAGAGTCTCAGCATTTACGT
Gh_A12G0960	AGAAAGAAGATGAAACCAAGAAAGA	TCAACAAATAACACAAGCATTAGGG
Gh_A07G0438	GTGGTGGTGAAGGAGGAGAAGCAAA	TTACATTATAGAACAAGCATTAGGG
Gh_A05G1975	TATGTGCCATACACGCTGGTGGCGA	TTACATGATGGAGCAGGCATTAGGG
Gh_A02G1273	ATCTGGTGGCTCAACCTTACGCTGT	TCACATGACAGAACATGCATTTGGG
Gh_A05G0838	TGATCGCCAAAATTCAAAGCCTTAT	ACCAATCAATAAAGGGTCTATCACT
Gh_D04G0145	ATGTCTCAGACTGTTGTGCTCAAGG	CGGTCTTTGACACGGTCTGCAGCAC
Gh_A05G3446	CAGAAAGTGACTGTGAAGGGCAACG	TTAAGCTGCAGCAACAGCTTCCGTG
Gh_D12G2433	ATTATTATGCTTGTTGTGCACCTGT	GTCTCCCGTGAGTGTGAGTTTTTGG
Gh_D12G2434	GAAGAAGGAAGAACCCAAGAAACCA	TTAAGAGATAATGCAAGCAGGTGGA
Gh_A12G2296	AAAGAAGAGCCCAAGAAAGATGAAC	TTAGCAGATAACACAACCAGCCGGA
Gh_D10G2047	TATGAAGTAGATTTGAAGGAGCAGA	TTAAGCCGTGGCCGGCTTTGTCTCG
Gh_A01G1576	GTGGCCTTATGTGCCTTACACTCTG	TTACATGATGGAGCAAGCATTAGGG
Gh_D08G2126	AGGTGCAATTGAAATGCCAGTGTGA	TCTTAGGAGCTACAATCTCAACATG
Gh_D01G1640	CCCTATGTGCCGTACGACGTGGTGG	TCACATAACAGAACAAGCAGCAGGG
Gh_Sca011408G01	ACGGTGGAAATCAAGGTGAAAATGG	TTCTTCCCCGTCCGATGCGCCACTC
Gh_A09G2192	GAGGAAGAGAAAACAGAGGATAAAG	GCTGATTCCACCCCTTTCATTCTTT
Gh_A01G1399	GCTATGGCCCTATGTGCCGTACGAC	TCACATAACCGAACAAGCAGCAGGG
Gh_D09G1375	GTTGACATTGATGGAACTAAAGATT	TATCAGCGTCGGTGACTTTCTTTTC
Gh_A09G1374	AAATAATCAAGAAAACCGATGGCGT	TCTTTCTTTTCTCCGCCGTCTTTCT
