# Supplementary material for: Genome-wide identification and function analysis of HMAD gene family in cotton (Gossypium spp.)
Source: BMC Plant Biol. 2021 Aug 20;21:386. doi: 10.1186/s12870-021-03170-8 (PMC8377987; doi:10.1186/s12870-021-03170-8)
Supplement: Supplementary file 8 — Additional file 8 : Table S5. The information of transcriptome data of HMAD genes between control and treatment with 300 mM Na2SO4. [file 12870_2021_3170_MOESM8_ESM.xls]

## Sheet: c
GeneID	chr	start	end	strand	GO	KEGG	KO_ENTRY	EC	Description	trans_type	FPKM.CK_L1	FPKM.CK_L2	FPKM.CK_L3	FPKM.CK_R1	FPKM.CK_R2	FPKM.CK_R3	FPKM.CK_S1	FPKM.CK_S2	FPKM.CK_S3	FPKM.SS_L1	FPKM.SS_L2	FPKM.SS_L3	FPKM.SS_R1	FPKM.SS_R2	FPKM.SS_R3	FPKM.SS_S1	FPKM.SS_S2	FPKM.SS_S3	count.CK_L1	count.CK_L2	count.CK_L3	count.CK_R1	count.CK_R2	count.CK_R3	count.CK_S1	count.CK_S2	count.CK_S3	count.SS_L1	count.SS_L2	count.SS_L3	count.SS_R1	count.SS_R2	count.SS_R3	count.SS_S1	count.SS_S2	count.SS_S3
Gh_A01G1069	chrA01	39085115	39086578	+	GO:0005737(cytoplasm);GO:0030001(metal ion transport);GO:0046914(transition metal ion binding);GO:0046916(cellular transition metal ion homeostasis)	NA	NA	NA	homolog of anti-oxidant 1	NA	7.54	6.56	5.09	6.18	4.31	7.48	4.25	4.78	5.79	2.84	2.55	4.9	5.49	4.5	3.06	2.68	1.37	1.97	93	76	58	88	43	99	45	44	65	34	32	60	59	49	40	39	18	21
Gh_A01G1399	chrA01	87963058	87964182	-	GO:0005737(cytoplasm);GO:0030001(metal ion transport);GO:0046914(transition metal ion binding);GO:0046916(cellular transition metal ion homeostasis)	00940(Phenylpropanoid biosynthesis)	K00430	EC:1.11.1.7	farnesylated protein 6	NA	37.08	16.79	32.15	25.16	36.85	28.53	125.04	107.29	136.44	44.99	69.13	38.98	125.46	208.24	153.28	94.07	8.55	56.29	999	426	796	788	805	831	2855	2140	3331	1166	1865	1051	2949	4918	4362	3000	237	1318
Gh_A01G1576	chrA01	92967109	92967632	-	GO:0005737(cytoplasm);GO:0030001(metal ion transport);GO:0046914(transition metal ion binding);GO:0046916(cellular transition metal ion homeostasis)	NA	NA	NA	Heavy metal transport/detoxification superfamily protein	NA	111.57	313.46	92.85	0.34	0.35	1.41	32.09	66.76	22.02	421.69	251.33	269.55	7.29	2.18	5.4	302.12	12.32	74.87	2945	7794	2254	11	8	41	719	1306	528	10708	6646	7120	168	51	151	9445	335	1718
Gh_A01G1872	chrA01	98716096	98717909	+	GO:0005737(cytoplasm);GO:0030001(metal ion transport);GO:0046914(transition metal ion binding);GO:0046916(cellular transition metal ion homeostasis)	03013(RNA transport)	K14292	EC:2.1.1.-	Chloroplast-targeted copper chaperone protein	NA	0	0	0	0	0	0.19	0	0	0	0	0	0	0.29	0	0.31	0.21	0	0.16	0	0	0	0	0	8	0	0	0	0	0	0	10	0	12	10	0	6
Gh_A02G0496	chrA02	7310370	7311471	-	GO:0005737(cytoplasm);GO:0030001(metal ion transport);GO:0046914(transition metal ion binding);GO:0046916(cellular transition metal ion homeostasis)	NA	NA	NA	Heavy metal transport/detoxification superfamily protein	NA	0	0.16	0.14	0.36	1.41	0.52	0	0.14	0.77	1.31	0.32	0.21	2.44	1.49	1.73	2.75	1.07	3.74	0	9	8	23	61	31	0	6	37	67	18	11	113	70	97	173	59	173
Gh_A02G1273	chrA02	74858261	74858819	-	GO:0005737(cytoplasm);GO:0030001(metal ion transport);GO:0046914(transition metal ion binding);GO:0046916(cellular transition metal ion homeostasis)	NA	NA	NA	Heavy metal transport/detoxification superfamily protein	NA	3.98	5.28	3.57	1.65	0	1.32	2.73	1.98	2.98	0.85	0.41	2.17	6.53	7.44	8.02	0.72	0.28	0.96	108	134	89	52	0	39	63	40	73	23	11	59	154	176	229	23	8	23
Gh_A02G1652	chrA02	82905904	82906455	-	GO:0005737(cytoplasm);GO:0030001(metal ion transport);GO:0046914(transition metal ion binding);GO:0046916(cellular transition metal ion homeostasis)	00940(Phenylpropanoid biosynthesis)	K00430	EC:1.11.1.7	farnesylated protein 6	NA	0	0	0	0	0	0	0	0	0	0	0	0	0.55	0.99	1.95	0	0.12	0	0	0	0	0	0	0	0	0	0	0	0	0	14	24	57	0	4	0
Gh_A03G0168	chrA03	2537783	2538369	+	GO:0005737(cytoplasm);GO:0030001(metal ion transport);GO:0046914(transition metal ion binding);GO:0046916(cellular transition metal ion homeostasis)	NA	NA	NA	Heavy metal transport/detoxification superfamily protein	NA	0.5	1.28	0	3.36	1.64	1.47	1.41	1.74	0.5	2.73	2.96	0.58	106.16	82.58	130.37	15.83	21.99	11.09	12	28	0	89	30	36	27	29	11	60	67	14	2090	1634	3108	423	511	218
Gh_A03G0250	chrA03	3936137	3937495	+	GO:0005737(cytoplasm);GO:0030001(metal ion transport);GO:0046914(transition metal ion binding);GO:0046916(cellular transition metal ion homeostasis)	NA	NA	NA	Heavy metal transport/detoxification superfamily protein	NA	3.67	2.65	3.3	0.22	0	0.4	7.39	7.04	8.75	3.09	1.66	3.09	0.7	1.24	0.72	0.77	0.42	0.61	198	135	164	15	0	24	338	281	428	161	90	167	33	59	42	49	24	29
Gh_A03G0318	chrA03	5740695	5741521	+	GO:0005737(cytoplasm);GO:0030001(metal ion transport);GO:0046914(transition metal ion binding);GO:0046916(cellular transition metal ion homeostasis)	03013(RNA transport)	K14292	EC:2.1.1.-	Chloroplast-targeted copper chaperone protein	NA	0.27	0	0	5.85	7.42	5.86	0.33	0.84	0.76	0.37	0.65	0.47	17.72	16.79	11.19	2.44	1.39	0.99	11	0	0	260	230	242	11	24	27	14	25	19	590	562	451	110	55	33
Gh_A03G1525	chrA03	95909291	95921213	+	GO:0005887(integral component of plasma membrane);GO:0043231(intracellular membrane-bounded organelle);GO:0043682(copper-transporting ATPase activity)	00190(Oxidative phosphorylation)	K01535	EC:3.6.3.6	P-type ATP-ase 1	NA	13.09	8.54	11.69	9.2	10.98	9	9.15	11.1	11.56	5.57	8.32	8.41	5.79	8.11	4.74	3.1	4.01	3.38	2191	1346	1799	1791	1490	1628	1299	1375	1754	897	1395	1409	846	1191	838	614	691	492
Gh_A03G2159	chrscaffold734_A03	67719	68981	-	GO:0005737(cytoplasm);GO:0030001(metal ion transport);GO:0046914(transition metal ion binding);GO:0046916(cellular transition metal ion homeostasis)	03013(RNA transport)	K14292	EC:2.1.1.-	Heavy metal transport/detoxification superfamily protein	NA	2.95	3.16	2.91	0	0	0	0	0	0	0	0	0.55	0	0	0	0	0	0	87	87	79	0	0	0	0	0	0	0	0	17	0	0	0	0	0	0
Gh_A04G0031	chrA04	294469	301878	-	GO:0005737(cytoplasm);GO:0030001(metal ion transport);GO:0046914(transition metal ion binding);GO:0046916(cellular transition metal ion homeostasis)	NA	NA	NA	Copper transport protein family	NA	0	6.19	0	0	0	0	0	0	0	0	0.44	1.18	0	0	0	0	0	0	0	92	0	0	0	0	0	0	0	0	7	19	0	0	0	0	0	0
Gh_A04G0056	chrA04	594552	595257	+	GO:0005737(cytoplasm);GO:0030001(metal ion transport);GO:0046914(transition metal ion binding);GO:0046916(cellular transition metal ion homeostasis)	NA	NA	NA	hydroxyproline-rich glycoprotein family protein	NA	0	0	0	0	0	0	0	0	0	0	0	0	0	0	0	0	0	0	0	0	0	0	0	0	0	0	0	0	0	0	0	0	0	0	0	0
Gh_A04G0606	chrA04	41108259	41110067	-	GO:0005737(cytoplasm);GO:0030001(metal ion transport);GO:0046914(transition metal ion binding);GO:0046916(cellular transition metal ion homeostasis)	NA	NA	NA	Heavy metal transport/detoxification superfamily protein	NA	3.58	4.62	3.08	50.6	56.91	39.86	106.3	109.07	140.81	17.69	19.67	7.04	91.58	72.86	75.12	195.96	83.24	109.95	227	276	180	3725	2922	2728	5706	5113	8081	1078	1247	446	5060	4045	5026	14686	5420	6048
Gh_A04G0674	chrA04	45422489	45423735	+	GO:0005737(cytoplasm);GO:0030001(metal ion transport);GO:0046914(transition metal ion binding);GO:0046916(cellular transition metal ion homeostasis)	03013(RNA transport)	K14292	EC:2.1.1.-	Heavy metal transport/detoxification superfamily protein	NA	0.53	1.28	1.76	1.19	2.18	0.71	0	0.14	1.09	1.22	0.55	0.99	1.53	1.22	0.72	2.6	1.42	2.68	28	62	83	71	91	40	0	6	51	60	29	51	68	55	39	157	75	119
Gh_A04G0969	chrA04	59313514	59315931	+	GO:0005783(endoplasmic reticulum);GO:0005887(integral component of plasma membrane);GO:0019829(cation-transporting ATPase activity)	03040(Spliceosome)	K12891	NA	P-type ATP-ase 1	NA	20.78	13.11	18.5	5.43	4.94	3.92	10.68	15.22	17.05	6.94	10.06	8.71	3.46	4.55	4.64	3.8	4.45	5.16	741	441	607	226	143	152	323	402	552	238	360	311	108	143	176	161	164	160
Gh_A05G0151	chrA05	1608010	1608733	-	GO:0005737(cytoplasm);GO:0030001(metal ion transport);GO:0046914(transition metal ion binding);GO:0046916(cellular transition metal ion homeostasis)	03013(RNA transport)	K14292	EC:2.1.1.-	Heavy metal transport/detoxification superfamily protein	NA	2.03	1.49	0.64	0	0	0	10.48	9.24	13.18	0	0	0	2.48	2.56	0.41	0	0	0	48	33	14	0	0	0	209	161	280	0	0	0	51	53	11	0	0	0
Gh_A05G0564	chrA05	6042352	6048331	+	GO:0005887(integral component of plasma membrane);GO:0043231(intracellular membrane-bounded organelle);GO:0043682(copper-transporting ATPase activity)	00190(Oxidative phosphorylation)	K01535	EC:3.6.3.6	heavy metal atpase 5	NA	1.99	1.3	1.64	8.15	6.72	7.9	3.96	3.34	2.97	7.53	7.54	5.28	5.4	7.05	5.32	8.94	36.53	28.08	349	214	264	1659	955	1496	589	434	472	1269	1321	924	825	1082	985	1853	6577	4270
Gh_A05G0838	chrA05	8369637	8370567	-	GO:0005737(cytoplasm);GO:0030001(metal ion transport);GO:0046914(transition metal ion binding);GO:0046916(cellular transition metal ion homeostasis)	03013(RNA transport)	K14292	EC:2.1.1.-	Chloroplast-targeted copper chaperone protein	NA	13.03	10.58	7	2.98	2.36	1.51	11.75	9.33	11.78	1.16	0.98	0.98	5.75	17.85	5.5	0.94	1.75	1.74	511	391	252	136	75	64	391	271	419	44	39	39	197	614	228	44	71	60
Gh_A05G0923	chrA05	9144264	9145738	-	GO:0005737(cytoplasm);GO:0030001(metal ion transport);GO:0046914(transition metal ion binding);GO:0046916(cellular transition metal ion homeostasis)	NA	NA	NA	Heavy metal transport/detoxification superfamily protein	NA	0	0.4	0	0	0	0	0.25	0	0	0	0	0.27	0.03	0.12	0	0	0	0	0	23	0	0	0	0	13	0	0	0	0	17	2	7	0	0	0	0
Gh_A05G1306	chrA05	13417189	13417930	-	GO:0005737(cytoplasm);GO:0030001(metal ion transport);GO:0046914(transition metal ion binding);GO:0046916(cellular transition metal ion homeostasis)	NA	NA	NA	Heavy metal transport/detoxification superfamily protein	NA	3.85	5.32	4.18	13.5	10.44	8.78	4.06	4.38	2.8	30.59	39.96	13.15	10.3	13.99	6.28	32.75	80.35	102.91	97	127	97	396	214	239	87	82	64	741	1008	332	227	309	168	977	2081	2252
Gh_A05G1510	chrA05	15416235	15417221	-	GO:0005737(cytoplasm);GO:0030001(metal ion transport);GO:0046914(transition metal ion binding);GO:0046916(cellular transition metal ion homeostasis)	NA	NA	NA	Heavy metal transport/detoxification superfamily protein	NA	6.2	5.56	5.64	0	0	0	0.41	0	0	80.27	12.41	36.63	0	0	0	6.11	0.8	0.69	198	167	166	0	0	0	12	0	0	2457	396	1167	0	0	0	231	27	20
Gh_A05G1511	chrA05	15425212	15425892	-	GO:0005737(cytoplasm);GO:0030001(metal ion transport);GO:0046914(transition metal ion binding);GO:0046916(cellular transition metal ion homeostasis)	NA	NA	NA	Heavy metal transport/detoxification superfamily protein	NA	0	0	0	0	0	0	0	0	0	0	0	0.08	0.15	0	0	0	0	0	0	0	0	0	0	0	0	0	0	0	0	3	4	0	0	0	0	0
Gh_A05G1514	chrA05	15441405	15466985	+	GO:0005737(cytoplasm);GO:0030001(metal ion transport);GO:0046914(transition metal ion binding);GO:0046916(cellular transition metal ion homeostasis)	NA	NA	NA	farnesylated protein 3	NA	5.34	8.69	2.85	0	0	0.08	0.16	0.26	0	1.33	0.17	2.69	0.03	0	0.12	0	0	0	232	355	114	0	0	4	7	9	0	56	8	117	2	0	6	0	0	0
Gh_A05G1975	chrA05	21118091	21118652	-	GO:0005737(cytoplasm);GO:0030001(metal ion transport);GO:0046914(transition metal ion binding);GO:0046916(cellular transition metal ion homeostasis)	NA	NA	NA	Heavy metal transport/detoxification superfamily protein	NA	0.07	0.65	1.27	3.16	2.73	2.63	0.55	0.55	0.54	2.25	3.7	1.7	109.6	46.54	61.17	27	0.59	9.55	2	17	31	98	59	76	13	11	13	58	98	45	2526	1078	1707	845	16	220
Gh_A05G2686	chrA05	44877476	44880286	-	GO:0005737(cytoplasm);GO:0030001(metal ion transport);GO:0046914(transition metal ion binding);GO:0046916(cellular transition metal ion homeostasis)	NA	NA	NA	Heavy metal transport/detoxification superfamily protein	NA	0	0	0	0	0	0	0	0	0	0	0	0	0	0	0	0	0	0	0	0	0	0	0	0	0	0	0	0	0	0	0	0	0	0	0	0
Gh_A05G3385	chrA05	88513631	88513963	+	GO:0005737(cytoplasm);GO:0030001(metal ion transport);GO:0046914(transition metal ion binding);GO:0046916(cellular transition metal ion homeostasis)	00562(Inositol phosphate metabolism);04070(Phosphatidylinositol signaling system)	K18081	EC:3.1.3.64;EC:3.1.3.95	Heavy metal transport/detoxification superfamily protein	NA	0	0	0	0	0	0	0	0	0	0	0	0	0	0	0	0	0	0	0	0	0	0	0	0	0	0	0	0	0	0	0	0	0	0	0	0
Gh_A05G3446	chrA05	89649943	89651341	-	GO:0005737(cytoplasm);GO:0030001(metal ion transport);GO:0046914(transition metal ion binding);GO:0046916(cellular transition metal ion homeostasis)	NA	NA	NA	homolog of anti-oxidant 1	NA	196.12	239.94	193.78	99.46	109.17	111.08	276.49	222.73	300.38	113.52	156.44	149.03	366.65	343.97	846.39	192.61	144.44	119.5	3703	4267	3364	2185	1673	2268	4428	3115	5143	2062	2959	2816	6043	5697	16892	4307	2806	1961
Gh_A05G3792	chrscaffold1225_A05	16786	21571	+	GO:0005524(ATP binding);GO:0005634(nucleus);GO:0016310(phosphorylation);GO:0035299(inositol pentakisphosphate 2-kinase activity)	00562(Inositol phosphate metabolism);04070(Phosphatidylinositol signaling system)	K10572	EC:2.7.1.158	Inositol-pentakisphosphate 2-kinase family protein	NA	3.84	3.28	2.36	2.67	4.77	3.07	3.72	4.98	2.52	4.95	4.45	3.29	2.18	3.13	2.35	3.58	2.77	3.09	320	257	181	258	322	277	263	307	190	397	372	275	159	229	208	353	237	224
Gh_A06G0745	chrA06	24834677	24842714	+	GO:0005887(integral component of plasma membrane);GO:0043231(intracellular membrane-bounded organelle);GO:0043682(copper-transporting ATPase activity)	00190(Oxidative phosphorylation)	K01535	EC:3.6.3.6	P-type ATPase of Arabidopsis 2	NA	8.71	7.94	6.45	8.55	6.99	8.33	7.89	11	8.68	5.56	4.58	5.27	7.71	8.88	8.31	5.87	5.14	6.32	1369	1176	932	1564	891	1416	1052	1281	1238	841	721	830	1058	1225	1381	1093	831	864
Gh_A06G1378	chrA06	95539852	95541094	-	GO:0005737(cytoplasm);GO:0030001(metal ion transport);GO:0046914(transition metal ion binding);GO:0046916(cellular transition metal ion homeostasis)	NA	NA	NA	Heavy metal transport/detoxification superfamily protein	NA	6.47	19.47	8.09	3.38	3.66	3.19	24.37	18.55	18.68	17.52	12.37	22.02	29.04	25.76	19.5	84.54	53.16	59.86	302	856	348	184	139	161	965	642	791	787	579	1029	1184	1055	962	4673	2553	2429
Gh_A06G1738	chrA06	102558647	102561037	-	GO:0005737(cytoplasm);GO:0030001(metal ion transport);GO:0046914(transition metal ion binding);GO:0046916(cellular transition metal ion homeostasis)	NA	NA	NA	Heavy metal transport/detoxification superfamily protein	NA	26.29	44.19	24.86	17.98	12.66	21.37	32.47	23.73	24.97	59.49	51.08	66.39	7.47	2.32	6.43	20.51	6.24	12.87	1172	1856	1019	933	458	1030	1228	784	1010	2551	2281	2962	291	91	304	1083	287	499
Gh_A07G0438	chrA07	5624122	5625588	-	GO:0005737(cytoplasm);GO:0030001(metal ion transport);GO:0046914(transition metal ion binding);GO:0046916(cellular transition metal ion homeostasis)	NA	NA	NA	Heavy metal transport/detoxification superfamily protein	NA	7.02	13.13	6.46	0	0.23	0.35	9.03	8.87	8.07	3.11	1.77	6.74	1.61	2.09	2.62	1.57	1.23	2.46	408	718	345	0	11	23	445	382	425	174	103	392	82	107	161	108	74	124
Gh_A07G0686	chrA07	10064883	10066022	+	GO:0005737(cytoplasm);GO:0030001(metal ion transport);GO:0046914(transition metal ion binding);GO:0046916(cellular transition metal ion homeostasis)	00940(Phenylpropanoid biosynthesis)	K00430	EC:1.11.1.7	Heavy metal transport/detoxification superfamily protein	NA	0.54	0.99	0.62	0	2	0	0	0	0.93	3.04	2.84	0.91	1.1	0	1.37	2.57	0.87	2.24	15	25	15	0	43	0	0	0	23	77	75	24	26	0	38	80	24	51
Gh_A07G0687	chrA07	10068181	10068799	+	GO:0005737(cytoplasm);GO:0030001(metal ion transport);GO:0046914(transition metal ion binding);GO:0046916(cellular transition metal ion homeostasis)	00940(Phenylpropanoid biosynthesis)	K00430	EC:1.11.1.7	Heavy metal transport/detoxification superfamily protein	NA	1.98	2.18	2.01	0.73	3.15	0.83	1.94	2.53	0.48	4.25	2.4	3.47	7.61	18.45	4.98	2.82	1.66	2.49	52	54	49	23	67	24	43	49	12	107	63	91	173	422	138	87	45	57
Gh_A07G0866	chrA07	15234625	15237134	+	GO:0005737(cytoplasm);GO:0030001(metal ion transport);GO:0046914(transition metal ion binding);GO:0046916(cellular transition metal ion homeostasis)	03013(RNA transport)	K14292	EC:2.1.1.-	Chloroplast-targeted copper chaperone protein	NA	0	0	0	0	0	0	0	0	0	0	0	0	0	0	0	0	0	0	0	0	0	0	0	0	0	0	0	0	0	0	0	0	0	0	0	0
Gh_A07G0944	chrA07	17523946	17524503	-	GO:0005737(cytoplasm);GO:0030001(metal ion transport);GO:0046914(transition metal ion binding);GO:0046916(cellular transition metal ion homeostasis)	NA	NA	NA	Heavy metal transport/detoxification superfamily protein	NA	0	0	0	0	0	0	0	0	0	0	0	0	0	0	4.87	0	0	0	0	0	0	0	0	0	0	0	0	0	0	0	0	0	137	0	0	0
Gh_A07G1285	chrA07	30397320	30408138	+	GO:0005634(nucleus);GO:0046872(metal ion binding)	NA	NA	NA	Heavy metal transport/detoxification superfamily protein	NA	0.98	1.53	0.52	123.8	85.35	89.98	15.65	7.59	15.47	0.9	4.93	0.84	48.02	10.69	39.32	39.51	58.04	17.4	34	50	17	4985	2397	3368	460	195	486	31	172	30	1451	325	1439	1620	2067	524
Gh_A07G1489	chrA07	44712228	44712734	-	GO:0005737(cytoplasm);GO:0030001(metal ion transport);GO:0046914(transition metal ion binding);GO:0046916(cellular transition metal ion homeostasis)	NA	NA	NA	Heavy metal transport/detoxification superfamily protein	NA	11.26	27.63	11.03	4.25	2.34	2.84	3.73	2.37	1.91	34.77	63.27	25.98	1.92	1.47	1.83	3.54	4.43	1.27	272	628	245	120	46	75	77	43	42	807	1529	628	41	32	47	102	110	27
Gh_A07G1505	chrA07	48233531	48234679	-	GO:0005737(cytoplasm);GO:0030001(metal ion transport);GO:0046914(transition metal ion binding);GO:0046916(cellular transition metal ion homeostasis)	NA	NA	NA	Heavy metal transport/detoxification superfamily protein	NA	0	0	0	0	0	0	0.21	0	0	0	0.06	0.77	0	0	0.17	0	0	0	0	0	0	0	0	0	8	0	0	0	3	33	0	0	8	0	0	0
Gh_A07G2000	chrA07	76258209	76260106	-	GO:0009507(chloroplast);GO:0009535(chloroplast thylakoid membrane);GO:0009570(chloroplast stroma);GO:0009579(thylakoid);GO:0009735(response to cytokinin);GO:0009941(chloroplast envelope);GO:0030001(metal ion transport);GO:0046872(metal ion binding)	03060(Protein export)	K13280	EC:3.4.-.-	Heavy metal transport/detoxification superfamily protein	NA	44.81	41.57	44.61	0.28	1.12	0.41	9.81	16.3	9.88	16.24	12.04	19.64	0.78	2.1	0.94	1.01	0.82	0.96	1442	1260	1320	11	30	15	268	389	289	503	389	633	22	60	33	39	28	27
Gh_A08G0091	chrA08	789400	790349	+	GO:0005737(cytoplasm);GO:0030001(metal ion transport);GO:0046914(transition metal ion binding);GO:0046916(cellular transition metal ion homeostasis)	NA	NA	NA	Copper transport protein family	NA	0	5.94	1.31	0	0.62	0.37	0	1.5	1.18	35.16	30.29	17.21	0	1.17	4.26	92.48	17.74	72.54	0	74	16	0	7	6	0	15	15	444	398	226	0	14	60	1436	240	827
Gh_A08G0350	chrA08	4314554	4316740	-	GO:0005737(cytoplasm);GO:0030001(metal ion transport);GO:0046914(transition metal ion binding);GO:0046916(cellular transition metal ion homeostasis)	NA	NA	NA	Heavy metal transport/detoxification superfamily protein	NA	0.16	0	0.18	1.23	2.71	0.93	0	0	0	0	0	0	0.84	1.34	0.31	0	0	0	7	0	8	62	95	44	0	0	0	0	0	0	32	51	14	0	0	0
Gh_A08G0681	chrA08	15323827	15324899	+	GO:0005737(cytoplasm);GO:0030001(metal ion transport);GO:0046914(transition metal ion binding);GO:0046916(cellular transition metal ion homeostasis)	NA	NA	NA	Heavy metal transport/detoxification superfamily protein	NA	0.96	0.8	1.14	0	0	0	0	0.33	0	0.18	0.07	0.86	0	0.17	0.33	0.29	0.54	0.59	50	40	55	0	0	0	0	13	0	10	4	45	0	8	19	18	29	27
Gh_A08G0952	chrA08	61485404	61486128	+	GO:0005737(cytoplasm);GO:0030001(metal ion transport);GO:0046914(transition metal ion binding);GO:0046916(cellular transition metal ion homeostasis)	NA	NA	NA	Heavy metal transport/detoxification superfamily protein	NA	0	0	0	0	0	0	0	0	0	0	0	0.29	0	0	0	1.07	0.41	0.51	0	0	0	0	0	0	0	0	0	0	0	10	0	0	0	41	14	15
Gh_A08G0990	chrA08	68871555	68871893	-	GO:0005737(cytoplasm);GO:0030001(metal ion transport);GO:0046914(transition metal ion binding);GO:0046916(cellular transition metal ion homeostasis)	NA	NA	NA	Heavy metal transport/detoxification superfamily protein	NA	0.09	0.55	0.21	5.91	5.76	9.13	0.02	0	0	0	0	0	0.75	1.03	1.49	0	0	0	2	11	4	136	93	195	1	0	0	0	0	0	13	18	32	0	0	0
Gh_A08G1189	chrA08	81864512	81865850	+	GO:0005737(cytoplasm);GO:0030001(metal ion transport);GO:0046914(transition metal ion binding);GO:0046916(cellular transition metal ion homeostasis)	NA	NA	NA	Heavy metal transport/detoxification superfamily protein	NA	2.31	5.36	2.04	0	0.17	0	4.84	3.82	8.29	1.99	1.04	4.2	0	0.26	0.39	0.87	0.12	0.5	74	161	60	0	5	0	131	91	240	61	34	134	0	8	14	33	5	14
Gh_A08G1589	chrA08	94358411	94361302	-	GO:0004784(superoxide dismutase activity);GO:0005507(copper ion binding);GO:0005737(cytoplasm);GO:0008270(zinc ion binding);GO:0019430(removal of superoxide radicals)	04146(Peroxisome)	K04565	EC:1.15.1.1	copper chaperone for SOD1	NA	24.58	27.64	31.93	9.6	12.11	10.97	22.45	22.32	22.71	27.46	25.73	33.83	11.79	12.38	11.08	5.52	4.67	5.12	1448	1534	1730	659	579	699	1122	974	1214	1556	1519	1995	607	640	690	386	284	263
Gh_A08G1780	chrA08	98043485	98044861	-	GO:0005737(cytoplasm);GO:0030001(metal ion transport);GO:0046914(transition metal ion binding);GO:0046916(cellular transition metal ion homeostasis)	NA	NA	NA	Heavy metal transport/detoxification superfamily protein	NA	115.11	130.63	109.21	13.07	10.33	15.62	139.82	126.26	122.15	173.85	174.79	223.57	16.38	75.47	21.84	10.71	9.69	13.22	6158	6582	5371	814	449	904	6344	5004	5926	8946	9366	11968	766	3542	1235	679	534	615
Gh_A08G1851	chrA08	99203349	99204801	-	GO:0005737(cytoplasm);GO:0030001(metal ion transport);GO:0046914(transition metal ion binding);GO:0046916(cellular transition metal ion homeostasis)	NA	NA	NA	Heavy metal transport/detoxification superfamily protein	NA	0.19	0.2	0.09	0.65	0.45	0.64	0.32	0.33	0.48	0.45	0	0.63	0.18	0.32	0.28	0.63	0.12	0.38	12	12	6	47	23	43	17	16	27	27	0	39	10	18	18	46	8	20
Gh_A08G1875	chrA08	99443800	99445646	-	GO:0005737(cytoplasm);GO:0030001(metal ion transport);GO:0046914(transition metal ion binding);GO:0046916(cellular transition metal ion homeostasis)	NA	NA	NA	Heavy metal transport/detoxification superfamily protein	NA	1.4	2.64	1.47	1.69	1.79	1.47	9.06	10.78	10.33	0.92	0.3	2.14	3.04	8.69	3.03	0.18	0.11	0.14	136	242	132	191	141	154	744	774	907	86	30	208	258	739	311	21	11	13
Gh_A08G2388	chrscaffold1941_A08	33696	82346	-	GO:0005887(integral component of plasma membrane);GO:0043231(intracellular membrane-bounded organelle);GO:0043682(copper-transporting ATPase activity)	00190(Oxidative phosphorylation)	K01535	EC:3.6.3.6	heavy metal atpase 5	NA	0.05	0.08	0	5.72	4.27	8.02	0.15	0.12	0.4	0.06	0.06	0.04	3.24	1.74	2.49	0.51	0.62	2.07	9	14	0	1149	599	1499	22	16	62	11	11	8	490	264	454	105	111	311
Gh_A09G0406	chrA09	27008740	27009319	+	GO:0005737(cytoplasm);GO:0030001(metal ion transport);GO:0046914(transition metal ion binding);GO:0046916(cellular transition metal ion homeostasis)	NA	NA	NA	Copper transport protein family	NA	21.12	20.68	17.96	0	0	0	2.87	2.48	1.9	2.44	2.56	6.14	0	0.48	0	0.31	0.39	0.73	388	358	304	0	0	0	45	34	32	44	48	113	0	8	0	7	8	12
Gh_A09G0465	chrA09	36911633	36912056	-	GO:0005737(cytoplasm);GO:0030001(metal ion transport);GO:0046914(transition metal ion binding);GO:0046916(cellular transition metal ion homeostasis)	NA	NA	NA	Copper transport protein family	NA	0.38	0	0	0.07	0.18	0	0	0.83	0.35	0.16	0	0.3	0	0.5	0	1.36	0	1.67	8	0	0	2	3	0	0	13	7	4	0	7	0	9	0	33	0	29
Gh_A09G0709	chrA09	52787887	52789212	+	GO:0005737(cytoplasm);GO:0030001(metal ion transport);GO:0046914(transition metal ion binding);GO:0046916(cellular transition metal ion homeostasis)	NA	NA	NA	Heavy metal transport/detoxification superfamily protein	NA	0	0	0	7.99	6.39	5.07	0.52	0	0.13	0	0	0	0.59	0.58	0.51	0	0.78	0	0	0	0	228	127	135	11	0	3	0	0	0	13	13	14	0	20	0
Gh_A09G1374	chrA09	66848071	66849865	+	GO:0005737(cytoplasm);GO:0030001(metal ion transport);GO:0046914(transition metal ion binding);GO:0046916(cellular transition metal ion homeostasis)	NA	NA	NA	Heavy metal transport/detoxification superfamily protein	NA	75.03	53.6	51.51	218.35	167.86	255.87	111.32	83.86	86.44	25.49	24.88	27.22	293.79	109.77	279.34	61.45	182.12	70.6	4669	3143	2948	15808	8475	17217	5876	3866	4879	1526	1551	1696	15962	5994	18377	4529	11661	3819
Gh_A09G1682	chrA09	70333412	70336427	+	GO:0005737(cytoplasm);GO:0030001(metal ion transport);GO:0046914(transition metal ion binding);GO:0046916(cellular transition metal ion homeostasis)	NA	NA	NA	Heavy metal transport/detoxification superfamily protein	NA	0.44	0.81	1.06	3.43	2.15	0.99	0.62	0.22	0.85	0.89	1.82	1.27	2.56	2.78	1.22	1.41	0	1.76	15	25	32	128	56	35	17	6	25	28	59	41	72	79	42	54	0	49
Gh_A09G1713	chrA09	70562566	70563039	-	GO:0005737(cytoplasm);GO:0030001(metal ion transport);GO:0046914(transition metal ion binding);GO:0046916(cellular transition metal ion homeostasis)	NA	NA	NA	Heavy metal transport/detoxification superfamily protein	NA	0.95	1.13	1.02	15.97	21.6	34.81	2.21	1.47	3.81	5.93	6.91	1.77	12.53	5.36	7.75	6.65	4.48	0.94	22	24	21	416	393	843	42	25	78	128	155	40	245	106	184	177	104	19
Gh_A09G2192	chrA09	74856274	74857663	+	GO:0005737(cytoplasm);GO:0030001(metal ion transport);GO:0046914(transition metal ion binding);GO:0046916(cellular transition metal ion homeostasis)	03013(RNA transport)	K14292	EC:2.1.1.-	Heavy metal transport/detoxification superfamily protein	NA	31.63	28.48	23.22	0.46	1.11	0.55	32.21	24.65	31.58	27.85	14.74	29.22	0.19	1.04	1.52	3.04	0.57	0.83	1825	1548	1232	32	53	35	1576	1054	1652	1546	852	1687	10	53	93	208	34	42
Gh_A10G1490	chrA10	81738930	81739831	-	GO:0005737(cytoplasm);GO:0030001(metal ion transport);GO:0046914(transition metal ion binding);GO:0046916(cellular transition metal ion homeostasis)	NA	NA	NA	Heavy metal transport/detoxification superfamily protein	NA	0	0	0	0.38	0	0	0.89	0.26	0	0	0	0	0	0.7	0.29	0.53	0.26	0.4	0	0	0	19	0	0	32	8	0	0	0	0	0	26	13	26	12	15
Gh_A10G1773	chrA10	92231040	92232764	-	GO:0005737(cytoplasm);GO:0030001(metal ion transport);GO:0046914(transition metal ion binding);GO:0046916(cellular transition metal ion homeostasis)	NA	NA	NA	homolog of anti-oxidant 1	NA	15.56	12.17	10.78	30.95	26.5	22.87	20.48	10.85	20.11	28.08	37.86	24	51.37	24.54	49.12	94.66	68.37	77.65	463	341	295	1070	639	735	517	239	543	803	1128	714	1333	640	1544	3332	2091	2006
Gh_A10G2083	chrA10	99555764	99557360	-	GO:0005737(cytoplasm);GO:0030001(metal ion transport);GO:0046914(transition metal ion binding);GO:0046916(cellular transition metal ion homeostasis)	03013(RNA transport)	K14292	EC:2.1.1.-	Heavy metal transport/detoxification superfamily protein	NA	1.15	2.16	0.54	7.12	12.23	7.47	0.25	1.52	2.4	0.23	0	1.18	8.04	11.72	7.73	0	0	0	28	48	12	195	233	190	6	27	52	6	0	28	165	241	192	0	0	0
Gh_A10G2291	chrscaffold2473_A10	1194765	1195139	+	GO:0005737(cytoplasm);GO:0030001(metal ion transport);GO:0046914(transition metal ion binding);GO:0046916(cellular transition metal ion homeostasis)	00940(Phenylpropanoid biosynthesis)	K00430	EC:1.11.1.7	Heavy metal transport/detoxification superfamily protein	NA	0	0	0	0	0	0	0	0	0	0	0	0	0	0	0	0	0	0	0	0	0	0	0	0	0	0	0	0	0	0	0	0	0	0	0	0
Gh_A11G1104	chrA11	12927135	12927998	+	GO:0005737(cytoplasm);GO:0030001(metal ion transport);GO:0046914(transition metal ion binding);GO:0046916(cellular transition metal ion homeostasis)	NA	NA	NA	Heavy metal transport/detoxification superfamily protein	NA	0.33	0	0	0.08	0	0	0	0	0	0	0.21	0	0.3	0.35	0.24	0.21	0	0	14	0	0	4	0	0	0	0	0	0	9	0	11	13	11	11	0	0
Gh_A11G2390	chrA11	81755128	81756891	+	GO:0005737(cytoplasm);GO:0030001(metal ion transport);GO:0046914(transition metal ion binding);GO:0046916(cellular transition metal ion homeostasis)	00562(Inositol phosphate metabolism);04070(Phosphatidylinositol signaling system)	K10572	EC:2.7.1.158	Heavy metal transport/detoxification superfamily protein	NA	48.75	32.02	34.21	21.45	46.85	22.29	114.72	140.6	138.75	32.08	19.43	34.63	42.57	100.95	45.95	36.81	51.76	66.51	4458	2758	2876	2282	3476	2204	8896	9522	11505	2822	1780	3169	3398	8097	4441	3986	4869	5286
Gh_A11G2427	chrA11	82486925	82488526	+	GO:0005737(cytoplasm);GO:0030001(metal ion transport);GO:0046914(transition metal ion binding);GO:0046916(cellular transition metal ion homeostasis)	NA	NA	NA	Heavy metal transport/detoxification superfamily protein	NA	4.76	3.85	4.05	1.89	2.55	2.81	5.87	8.47	7.46	2.01	0.75	2.43	8.51	17.54	10.31	1.82	0.83	2.37	327	249	256	151	142	208	341	431	464	133	52	167	510	1055	747	148	59	142
Gh_A12G0038	chrA12	587452	588192	-	GO:0005737(cytoplasm);GO:0030001(metal ion transport);GO:0046914(transition metal ion binding);GO:0046916(cellular transition metal ion homeostasis)	NA	NA	NA	Heavy metal transport/detoxification superfamily protein	NA	0.26	0	0	0	0	0	0	0	0	0	0.11	0	1.07	1.04	0.54	0	0.16	0	9	0	0	0	0	0	0	0	0	0	4	0	31	30	19	0	6	0
Gh_A12G0079	chrA12	1117734	1118856	+	GO:0005737(cytoplasm);GO:0030001(metal ion transport);GO:0046914(transition metal ion binding);GO:0046916(cellular transition metal ion homeostasis)	NA	NA	NA	Heavy metal transport/detoxification superfamily protein	NA	0	0	0	0	0.13	0	0.3	2.17	0.86	0	0	0	0	1.43	0.37	0	0	0	0	0	0	0	6	0	14	84	41	0	0	0	0	66	21	0	0	0
Gh_A12G0443	chrA12	9610413	9616134	-	GO:0005887(integral component of plasma membrane);GO:0043231(intracellular membrane-bounded organelle);GO:0043682(copper-transporting ATPase activity)	00190(Oxidative phosphorylation)	K01535	EC:3.6.3.6	copper-exporting ATPase / responsive-to-antagonist 1 / copper-transporting ATPase (RAN1)	NA	5.01	6.2	5.39	18.99	19.75	20.87	11.51	8.9	12.2	9.44	11.36	7.9	29.45	32.43	26.99	16.23	13.12	19.24	886	1034	877	3908	2835	3992	1727	1166	1958	1607	2014	1400	4549	5034	5047	3400	2388	2959
Gh_A12G0582	chrA12	14440066	14440574	-	GO:0005737(cytoplasm);GO:0030001(metal ion transport);GO:0046914(transition metal ion binding);GO:0046916(cellular transition metal ion homeostasis)	NA	NA	NA	Heavy metal transport/detoxification superfamily protein	NA	0	0	0	0	0	0	0	0	0	0	0	0	0	0	0	0	0	0	0	0	0	0	0	0	0	0	0	0	0	0	0	0	0	0	0	0
Gh_A12G0960	chrA12	60462203	60463326	-	GO:0005634(nucleus);GO:0046872(metal ion binding)	NA	NA	NA	Heavy metal transport/detoxification superfamily protein	NA	6.64	11.79	9.01	5.06	8.48	4.57	11.72	9.02	10.95	43.83	23.87	31.99	28.69	14.17	24.44	38.7	47.2	41.85	213	356	265	189	220	159	319	214	318	1349	765	1024	802	398	827	1467	1554	1164
Gh_A12G1384	chrA12	71835795	71836804	+	GO:0005737(cytoplasm);GO:0030001(metal ion transport);GO:0046914(transition metal ion binding);GO:0046916(cellular transition metal ion homeostasis)	00940(Phenylpropanoid biosynthesis)	K00430	EC:1.11.1.7	Heavy metal transport/detoxification superfamily protein	NA	6.8	10.08	7.02	2.27	2.09	1.06	301.59	252.51	266.54	5.09	6.31	5.41	8.33	8.85	13.2	23.58	2.72	15.72	180	251	171	70	45	31	6752	4938	6381	130	167	143	193	206	369	738	74	361
Gh_A12G1537	chrA12	75229334	75230144	+	GO:0005737(cytoplasm);GO:0030001(metal ion transport);GO:0046914(transition metal ion binding);GO:0046916(cellular transition metal ion homeostasis)	NA	NA	NA		NA	2.5	5.82	6.53	1.61	1.27	1.16	7.36	3.1	5.07	2.12	2.36	4.95	5.22	17.62	5.9	1.34	0	0.78	54	117	129	40	22	27	134	49	99	44	51	106	98	330	133	34	0	15
Gh_A12G1728	chrA12	79111194	79112588	+	GO:0005737(cytoplasm);GO:0030001(metal ion transport);GO:0046914(transition metal ion binding);GO:0046916(cellular transition metal ion homeostasis)	NA	NA	NA	Heavy metal transport/detoxification superfamily protein	NA	8.72	13.23	8.86	0.42	0.34	0.2	35.27	40.43	30.04	7.43	3.15	11.23	0.39	0.4	0.62	3.32	0.98	2.9	519	741	485	30	17	13	1778	1781	1620	425	188	669	21	21	40	234	61	150
Gh_A12G2078	chrA12	83653291	83657986	-	GO:0005737(cytoplasm);GO:0030001(metal ion transport);GO:0046914(transition metal ion binding);GO:0046916(cellular transition metal ion homeostasis)	NA	NA	NA	Copper transport protein family	NA	2.97	1.5	0.65	22.88	25.91	24.31	11.96	15.71	13.81	4.73	3.5	2.69	9.19	9.4	9.54	14.76	9.12	14.16	93	44	19	829	654	818	316	363	390	142	109	84	250	257	314	544	293	383
Gh_A12G2194	chrA12	84719377	84720915	-	GO:0005737(cytoplasm);GO:0030001(metal ion transport);GO:0046914(transition metal ion binding);GO:0046916(cellular transition metal ion homeostasis)	NA	NA	NA	Heavy metal transport/detoxification superfamily protein	NA	0	0.34	1.02	0.11	0.34	0	0.14	1.92	0.89	0.55	0.57	0.22	2.26	3.4	2.21	0.57	0.4	1.21	0	8	24	4	7	0	3	36	21	14	15	6	50	75	59	17	11	27
Gh_A12G2219	chrA12	84933283	84934696	+	GO:0005737(cytoplasm);GO:0030001(metal ion transport);GO:0046914(transition metal ion binding);GO:0046916(cellular transition metal ion homeostasis)	NA	NA	NA	Heavy metal transport/detoxification superfamily protein	NA	2.25	5.3	3.07	1.75	2.95	1.68	15.61	12.26	14.15	2.44	1.29	1.81	1.87	2.61	1.22	11.35	1.14	10.84	135	298	169	122	143	109	790	542	765	140	78	108	98	137	77	801	71	562
Gh_A12G2220	chrA12	84937084	84937678	+	GO:0005737(cytoplasm);GO:0030001(metal ion transport);GO:0046914(transition metal ion binding);GO:0046916(cellular transition metal ion homeostasis)	NA	NA	NA	Heavy metal transport/detoxification superfamily protein	NA	0.09	0.89	1.14	0.32	0.78	0.63	1.33	3.32	3.64	0.73	0.58	1.4	2.64	0.4	0.55	2.33	0.08	7.06	3	20	25	9	15	16	27	58	78	17	14	33	54	9	14	65	2	144
Gh_A12G2296	chrA12	85624591	85625128	-	GO:0005737(cytoplasm);GO:0030001(metal ion transport);GO:0046914(transition metal ion binding);GO:0046916(cellular transition metal ion homeostasis)	NA	NA	NA	Copper transport protein family	NA	34.3	30.69	28.11	23.45	22.21	27.17	109.69	52.5	80.34	49.91	59.13	33.1	27.36	31.95	34.84	38.45	94.56	45.13	870	733	656	692	457	745	2359	986	1847	1217	1502	840	606	711	934	1155	2466	995
Gh_A12G2297	chrA12	85627118	85627715	-	GO:0005737(cytoplasm);GO:0030001(metal ion transport);GO:0046914(transition metal ion binding);GO:0046916(cellular transition metal ion homeostasis)	NA	NA	NA	Copper transport protein family	NA	0.67	0.52	0	0	0	0	0.9	0	0	0.61	1.23	0.2	0	0	0	2.03	11.22	1.77	15	11	0	0	0	0	17	0	0	13	28	5	0	0	0	53	255	34
Gh_A12G2326	chrA12	85869347	85870479	+	GO:0005737(cytoplasm);GO:0030001(metal ion transport);GO:0046914(transition metal ion binding);GO:0046916(cellular transition metal ion homeostasis)	NA	NA	NA	Heavy metal transport/detoxification superfamily protein	NA	0.61	1.01	0.45	0	0.35	0	4.48	4.64	2.04	0	0	0.42	1.02	5.78	3.23	0	0	0	17	26	12	0	8	0	101	92	50	0	0	12	24	135	91	0	0	0
Gh_A12G2525	chrscaffold3055_A12	7021	8198	-	GO:0005737(cytoplasm);GO:0030001(metal ion transport);GO:0046914(transition metal ion binding);GO:0046916(cellular transition metal ion homeostasis)	03013(RNA transport)	K14292	EC:2.1.1.-	Chloroplast-targeted copper chaperone protein	NA	0.09	0.15	0	0	0	0	0	0	0	0	0	0.33	0	0.36	0	0	0	0	3	4	0	0	0	0	0	0	0	0	0	9	0	9	0	0	0	0
Gh_A13G0122	chrA13	1395342	1395742	-	GO:0005737(cytoplasm);GO:0030001(metal ion transport);GO:0046914(transition metal ion binding);GO:0046916(cellular transition metal ion homeostasis)	00940(Phenylpropanoid biosynthesis)	K00430	EC:1.11.1.7	Heavy metal transport/detoxification superfamily protein	NA	4.44	4.13	1.51	9.18	13.41	5.95	5.98	4.67	8.52	20.92	10.38	14.68	17.55	23.43	21.21	48.52	11.76	41.97	56	49	18	133	136	80	63	43	96	250	130	183	191	256	279	714	151	453
Gh_A13G2272	chrscaffold3609_A13	20967	22486	-	GO:0005737(cytoplasm);GO:0030001(metal ion transport);GO:0046914(transition metal ion binding);GO:0046916(cellular transition metal ion homeostasis)	03013(RNA transport)	K14292	EC:2.1.1.-	Heavy metal transport/detoxification superfamily protein	NA	0.09	0.19	0.22	0.13	1.02	0.4	0	0	0	1.85	0.64	0.55	0.55	0.45	0.86	1.06	0.95	2	4	8	9	7	36	19	0	0	0	76	28	24	21	17	39	54	42	75
Gh_D01G0091	chrD01	732706	733817	+	GO:0005737(cytoplasm);GO:0030001(metal ion transport);GO:0046914(transition metal ion binding);GO:0046916(cellular transition metal ion homeostasis)	NA	NA	NA	Heavy metal transport/detoxification superfamily protein	NA	0	0	0	0	0	0	0	0	0	1.65	0.26	0.72	0	0.19	0	0	0	0	0	0	0	0	0	0	0	0	0	69	12	31	0	8	0	0	0	0
Gh_D01G1151	chrD01	25499862	25501329	+	GO:0005737(cytoplasm);GO:0030001(metal ion transport);GO:0046914(transition metal ion binding);GO:0046916(cellular transition metal ion homeostasis)	NA	NA	NA	homolog of anti-oxidant 1	NA	3.09	1.8	1.32	2.12	1.51	2.09	4.48	4.76	1.96	1.64	1.3	1.16	1.89	1.16	1.77	3.59	3.64	1.49	41	23	17	33	17	30	51	47	24	21	18	16	22	14	25	57	50	18
Gh_D01G1640	chrD01	51904111	51904494	-	GO:0005737(cytoplasm);GO:0030001(metal ion transport);GO:0046914(transition metal ion binding);GO:0046916(cellular transition metal ion homeostasis)	00940(Phenylpropanoid biosynthesis)	K00430	EC:1.11.1.7	farnesylated protein 6	NA	30.54	15.68	24.4	20.67	22.89	19.88	102.87	91.61	110.99	23.62	29.92	20	52.25	117.04	77.76	42.52	6.73	22.7	684	331	502	538	416	481	1953	1519	2253	509	671	448	1021	2298	1840	1127	155	442
Gh_D01G1883	chrD01	56785995	56786517	+	GO:0005737(cytoplasm);GO:0030001(metal ion transport);GO:0046914(transition metal ion binding);GO:0046916(cellular transition metal ion homeostasis)	NA	NA	NA	Heavy metal transport/detoxification superfamily protein	NA	49.59	114.41	33.57	0.22	0.26	0.17	36.54	53.94	23.39	120.95	65.01	76.28	0.71	1.14	1.63	46.82	1.49	14.45	1309	2845	815	7	6	5	819	1055	560	3072	1719	2015	17	27	46	1464	41	332
Gh_D01G2129	chrD01	60353245	60354953	+	GO:0005737(cytoplasm);GO:0030001(metal ion transport);GO:0046914(transition metal ion binding);GO:0046916(cellular transition metal ion homeostasis)	03013(RNA transport)	K14292	EC:2.1.1.-	Chloroplast-targeted copper chaperone protein	NA	0.67	1.36	0.62	0	0	0	0.06	0	0	0	0	0.3	0.15	0	0.05	0.15	0	0	24	45	20	0	0	0	2	0	0	0	0	11	5	0	2	7	0	0
Gh_D02G0556	chrD02	7511154	7512251	-	GO:0005737(cytoplasm);GO:0030001(metal ion transport);GO:0046914(transition metal ion binding);GO:0046916(cellular transition metal ion homeostasis)	NA	NA	NA	Heavy metal transport/detoxification superfamily protein	NA	0	0	0	0.37	0.21	0.05	0	0.19	0.05	0.47	0.21	0.28	1.02	1.01	1.15	3.21	0.6	2.59	0	0	0	23	10	3	0	8	3	24	12	15	47	47	65	201	33	119
Gh_D02G1991	chrD02	63952099	63953360	+	GO:0005737(cytoplasm);GO:0030001(metal ion transport);GO:0046914(transition metal ion binding);GO:0046916(cellular transition metal ion homeostasis)	03013(RNA transport)	K14292	EC:2.1.1.-	Heavy metal transport/detoxification superfamily protein	NA	3.7	4.25	2	0	0	0.05	0	0	0	0.65	0.05	0.78	0	0	0	0	0	0	138	149	69	0	0	2	0	0	0	24	2	29	0	0	0	0	0	0
Gh_D03G0070	chrD03	505848	506396	+	GO:0005737(cytoplasm);GO:0030001(metal ion transport);GO:0046914(transition metal ion binding);GO:0046916(cellular transition metal ion homeostasis)	00940(Phenylpropanoid biosynthesis)	K00430	EC:1.11.1.7	farnesylated protein 6	NA	0	0	0	0	0	0	0	0	0	0	0	0	0.32	0.12	0.6	0	0	0.36	0	0	0	0	0	0	0	0	0	0	0	0	8	3	18	0	0	9
Gh_D03G0414	chrD03	6028167	6029107	-	GO:0005737(cytoplasm);GO:0030001(metal ion transport);GO:0046914(transition metal ion binding);GO:0046916(cellular transition metal ion homeostasis)	NA	NA	NA	Heavy metal transport/detoxification superfamily protein	NA	8.94	11.28	3.09	1.69	0.42	1.89	0.76	0.36	0.94	1.6	9.16	4.06	5.4	5.03	10.24	0	0	0	247	294	79	55	10	57	18	8	24	43	254	113	131	122	300	0	0	0
Gh_D03G1260	chrD03	40079008	40079838	-	GO:0005737(cytoplasm);GO:0030001(metal ion transport);GO:0046914(transition metal ion binding);GO:0046916(cellular transition metal ion homeostasis)	03013(RNA transport)	K14292	EC:2.1.1.-	Chloroplast-targeted copper chaperone protein	NA	0	1.35	0	7.53	11.2	4.99	0.98	1.05	0.4	0.78	1.43	1.02	46.16	51.98	32.25	5.23	1.72	1.8	0	49	0	334	347	206	32	30	14	29	55	39	1536	1738	1299	237	68	60
Gh_D03G1316	chrD03	41521437	41522682	-	GO:0005737(cytoplasm);GO:0030001(metal ion transport);GO:0046914(transition metal ion binding);GO:0046916(cellular transition metal ion homeostasis)	NA	NA	NA	Heavy metal transport/detoxification superfamily protein	NA	4.89	4.39	1.87	6.16	5.64	5.86	13.41	6.7	7.53	2.27	1.81	3.31	2.53	1.88	0.76	5.48	6.82	4.49	286	242	101	419	268	371	664	290	399	128	106	194	130	97	47	379	410	229
Gh_D03G1416	chrD03	42941202	42941764	-	GO:0005737(cytoplasm);GO:0030001(metal ion transport);GO:0046914(transition metal ion binding);GO:0046916(cellular transition metal ion homeostasis)	NA	NA	NA	Heavy metal transport/detoxification superfamily protein	NA	0.5	0	0	4.49	2.33	3.07	0	0.58	0.22	1.08	1.71	0.38	55.27	42.69	68.25	4.4	7.14	3.55	14	0	0	140	51	89	0	12	6	28	46	11	1291	1002	1930	140	197	83
Gh_D04G0001	chrD04	13020	15220	-	GO:0005737(cytoplasm);GO:0030001(metal ion transport);GO:0046914(transition metal ion binding);GO:0046916(cellular transition metal ion homeostasis)	00940(Phenylpropanoid biosynthesis)	K00430	EC:1.11.1.7	Heavy metal transport/detoxification superfamily protein	NA	0	1.11	0	0	0	0	0	1.08	0	0	0	0	0	0	0	0	0	0	0	57	0	0	0	0	0	44	0	0	0	0	0	0	0	0	0	0
Gh_D04G0145	chrD04	2094380	2095821	+	GO:0005737(cytoplasm);GO:0030001(metal ion transport);GO:0046914(transition metal ion binding);GO:0046916(cellular transition metal ion homeostasis)	NA	NA	NA	homolog of anti-oxidant 1	NA	512.33	569.81	725.06	58.1	58.96	73.77	175.02	197.55	175.69	140.11	137.4	269.97	156.08	150.31	352.57	78.55	56.23	55.66	10927	11447	14217	1442	1021	1702	3166	3121	3398	2875	2936	5762	2906	2813	7949	1984	1234	1032
Gh_D04G0199	chrD04	2875567	2876175	-	GO:0005737(cytoplasm);GO:0030001(metal ion transport);GO:0046914(transition metal ion binding);GO:0046916(cellular transition metal ion homeostasis)	00562(Inositol phosphate metabolism);04070(Phosphatidylinositol signaling system)	K18081	EC:3.1.3.64;EC:3.1.3.95	Heavy metal transport/detoxification superfamily protein	NA	0	0	0	0	0	0	0	0	0	0	0	0	0	0	0	0	0	0	0	0	0	0	0	0	0	0	0	0	0	0	0	0	0	0	0	0
Gh_D04G1066	chrD04	34858465	34860263	-	GO:0005737(cytoplasm);GO:0030001(metal ion transport);GO:0046914(transition metal ion binding);GO:0046916(cellular transition metal ion homeostasis)	NA	NA	NA	Heavy metal transport/detoxification superfamily protein	NA	2.5	4.28	1.92	68.79	52.47	49.79	318.41	316.75	360.71	30.83	23.31	9.22	216.42	157.65	168.66	402.83	263.24	280.74	141	227	100	4505	2396	3031	15201	13208	18413	1670	1315	520	10635	7785	10036	26853	15245	13735
Gh_D04G1139	chrD04	37265903	37267148	+	GO:0005737(cytoplasm);GO:0030001(metal ion transport);GO:0046914(transition metal ion binding);GO:0046916(cellular transition metal ion homeostasis)	03013(RNA transport)	K14292	EC:2.1.1.-	Heavy metal transport/detoxification superfamily protein	NA	2.67	3.79	3.48	1.25	1.4	1.57	1.12	0.74	2.03	3.18	2.73	2.88	0.97	1.06	1.19	1.47	2.26	3.15	136	182	163	74	58	87	49	28	94	156	140	147	43	48	64	89	119	140
Gh_D04G1512	chrD04	47025960	47028359	+	GO:0005783(endoplasmic reticulum);GO:0005887(integral component of plasma membrane);GO:0019829(cation-transporting ATPase activity)	03040(Spliceosome)	K12891	NA	P-type ATP-ase 1	NA	25.19	19	25.21	10.3	10.73	9.55	17.86	17.49	19.56	8.28	7.72	8.92	5.17	6.91	6.62	5.51	10.71	7.33	881	626	811	420	305	362	530	453	621	279	271	312	158	213	245	228	386	223
Gh_D05G0215	chrD05	1978156	1978855	-	GO:0005737(cytoplasm);GO:0030001(metal ion transport);GO:0046914(transition metal ion binding);GO:0046916(cellular transition metal ion homeostasis)	03013(RNA transport)	K14292	EC:2.1.1.-	Heavy metal transport/detoxification superfamily protein	NA	2.66	1.49	0.57	0	0	0	2.57	1.61	1.56	0	0	0	0.94	0	0.37	0	0	0	63	33	13	0	0	0	52	28	34	0	0	0	20	0	10	0	0	0
Gh_D05G0693	chrD05	5633332	5641688	+	GO:0005887(integral component of plasma membrane);GO:0043231(intracellular membrane-bounded organelle);GO:0043682(copper-transporting ATPase activity)	00190(Oxidative phosphorylation)	K01535	EC:3.6.3.6	heavy metal atpase 5	NA	1.34	1.59	1.87	3.15	3.35	4.31	2.4	2.22	2.73	4.8	3.82	3.5	3.45	3.99	2.6	3.65	8.95	8.55	232	261	299	637	472	808	354	285	430	801	664	608	523	607	477	750	1598	1289
Gh_D05G1007	chrD05	8511210	8512695	-	GO:0005737(cytoplasm);GO:0030001(metal ion transport);GO:0046914(transition metal ion binding);GO:0046916(cellular transition metal ion homeostasis)	NA	NA	NA	Heavy metal transport/detoxification superfamily protein	NA	0	0	0	0	0	0.03	0	0	0	0	0	0.06	0.07	0	0.09	0	0	0	0	0	0	0	0	2	0	0	0	0	0	4	4	0	6	0	0	0
Gh_D05G1684	chrD05	15100954	15133522	-	GO:0005737(cytoplasm);GO:0030001(metal ion transport);GO:0046914(transition metal ion binding);GO:0046916(cellular transition metal ion homeostasis)	NA	NA	NA	Heavy metal transport/detoxification superfamily protein	NA	14.48	11.92	20.59	0	0	0	0.24	0	0	6.17	0.96	1.72	0.28	0	0	0.25	0	0.13	454	352	593	0	0	0	7	0	0	186	31	54	8	0	0	10	0	4
Gh_D05G1685	chrD05	15138063	15139934	+	GO:0005737(cytoplasm);GO:0030001(metal ion transport);GO:0046914(transition metal ion binding);GO:0046916(cellular transition metal ion homeostasis)	00940(Phenylpropanoid biosynthesis)	K00430	EC:1.11.1.7	Heavy metal transport/detoxification superfamily protein	NA	22.52	21.03	17.48	0	0	0	4.14	3.78	5.98	10.98	3.22	12.32	0.1	0	0	0.37	0	0.29	1020	897	728	0	0	0	159	127	246	479	146	559	4	0	0	20	0	12
Gh_D05G2202	chrD05	20922305	20922852	-	GO:0005737(cytoplasm);GO:0030001(metal ion transport);GO:0046914(transition metal ion binding);GO:0046916(cellular transition metal ion homeostasis)	NA	NA	NA	Heavy metal transport/detoxification superfamily protein	NA	1.03	1.11	0.52	17.44	23.37	21.26	0	0.33	0.56	5	7.38	2.52	233.43	177.8	153.97	71.24	1.61	42.49	28	28	13	536	501	607	0	7	14	127	196	67	5380	4118	4297	2228	44	975
Gh_D05G2984	chrD05	37013762	37016875	-	GO:0005507(copper ion binding);GO:0005886(plasma membrane);GO:0006825(copper ion transport)	NA	NA	NA	Heavy metal transport/detoxification superfamily protein	NA	0	0	0	0	0	0	0	0	0	0	0	0	0	0	0	0	0	0	0	0	0	0	0	0	0	0	0	0	0	0	0	0	0	0	0	0
Gh_D05G3677	chrD05	61345797	61346535	-	GO:0005737(cytoplasm);GO:0030001(metal ion transport);GO:0046914(transition metal ion binding);GO:0046916(cellular transition metal ion homeostasis)	NA	NA	NA	hydroxyproline-rich glycoprotein family protein	NA	0	0	0	0	0	0	0	0	0	0	0	0	0	0	0	0	0	0	0	0	0	0	0	0	0	0	0	0	0	0	0	0	0	0	0	0
Gh_D05G3899	chrscaffold4075_D05	154232	155162	+	GO:0005737(cytoplasm);GO:0030001(metal ion transport);GO:0046914(transition metal ion binding);GO:0046916(cellular transition metal ion homeostasis)	03013(RNA transport)	K14292	EC:2.1.1.-	Chloroplast-targeted copper chaperone protein	NA	11.31	7.26	5.81	4.23	9.02	3.41	5.2	7.65	6.59	0.89	0.29	2.78	8.92	29.33	7.91	0.48	1.11	0.77	443	268	210	193	287	145	173	222	234	34	12	109	305	1008	328	23	45	27
Gh_D06G0881	chrD06	16514673	16521966	-	GO:0005887(integral component of plasma membrane);GO:0043231(intracellular membrane-bounded organelle);GO:0043682(copper-transporting ATPase activity)	00190(Oxidative phosphorylation)	K01535	EC:3.6.3.6	P-type ATPase of Arabidopsis 2	NA	22.45	20.57	19.02	12.26	12.92	12	12.02	14.19	11.38	9.54	11.24	13	9.76	12.39	9.9	5.97	5.57	4.59	3528	3046	2748	2242	1648	2040	1603	1653	1623	1442	1770	2045	1340	1709	1646	1112	901	628
Gh_D06G2239	chrD06	63937982	63939898	+	GO:0005737(cytoplasm);GO:0030001(metal ion transport);GO:0046914(transition metal ion binding);GO:0046916(cellular transition metal ion homeostasis)	NA	NA	NA	Heavy metal transport/detoxification superfamily protein	NA	28.69	33.67	23.73	8.64	5.95	11.73	43.19	26.17	34.56	75.03	53.66	52.57	4.09	2.95	5.64	48.71	18.71	44.16	1284	1420	977	451	216	568	1640	868	1403	3230	2406	2355	160	116	267	2582	862	1718
Gh_D07G0041	chrD07	404306	418096	-	GO:0015194(L-serine transmembrane transporter activity);GO:0016021(integral component of membrane)	03013(RNA transport)	K14292	EC:2.1.1.-	Serinc-domain containing serine and sphingolipid biosynthesis protein	NA	0.83	0.54	0.26	0.33	0.42	0.22	1.31	1.85	1.4	0.17	0.21	0.52	0.63	2.29	0.44	0.17	0.25	0.65	117	72	35	54	48	33	157	194	180	23	30	75	78	284	67	29	37	80
Gh_D07G0501	chrD07	5591006	5592344	-	GO:0005737(cytoplasm);GO:0030001(metal ion transport);GO:0046914(transition metal ion binding);GO:0046916(cellular transition metal ion homeostasis)	NA	NA	NA	Heavy metal transport/detoxification superfamily protein	NA	21.94	33.83	20.02	0.14	0.32	0.45	10.59	11.31	15.26	22.99	12.64	32.61	1.96	2.19	1.87	0.69	0.5	0.63	1231	1788	1033	9	15	28	504	471	777	1241	711	1832	97	109	112	47	29	31
Gh_D07G0768	chrD07	9407585	9408714	+	GO:0005737(cytoplasm);GO:0030001(metal ion transport);GO:0046914(transition metal ion binding);GO:0046916(cellular transition metal ion homeostasis)	00940(Phenylpropanoid biosynthesis)	K00430	EC:1.11.1.7	Heavy metal transport/detoxification superfamily protein	NA	2.43	2.64	2.43	0.17	0.9	0.48	0.15	0.58	0	4.18	3.04	2.6	0	0.53	0.77	3.29	0.92	2.13	64	66	59	6	20	14	4	12	0	106	80	69	0	13	22	103	25	49
Gh_D07G0769	chrD07	9413735	9414354	+	GO:0005737(cytoplasm);GO:0030001(metal ion transport);GO:0046914(transition metal ion binding);GO:0046916(cellular transition metal ion homeostasis)	00940(Phenylpropanoid biosynthesis)	K00430	EC:1.11.1.7	Heavy metal transport/detoxification superfamily protein	NA	1.19	0.77	0.63	1.85	1.32	2.42	0	1.05	0	0.79	0.58	1.92	12.38	13.22	2.66	1.88	1.46	2.19	30	19	15	55	27	66	0	20	0	20	15	49	272	293	71	57	38	48
Gh_D07G0938	chrD07	12470559	12471186	+	GO:0005737(cytoplasm);GO:0030001(metal ion transport);GO:0046914(transition metal ion binding);GO:0046916(cellular transition metal ion homeostasis)	03013(RNA transport)	K14292	EC:2.1.1.-	Heavy metal transport/detoxification superfamily protein	NA	0	0	0	0	0	0	0	0	0	0	0	0	0	0	0	0	0	0	0	0	0	0	0	0	0	0	0	0	0	0	0	0	0	0	0	0
Gh_D07G1023	chrD07	14204180	14204800	-	GO:0005737(cytoplasm);GO:0030001(metal ion transport);GO:0046914(transition metal ion binding);GO:0046916(cellular transition metal ion homeostasis)	NA	NA	NA	Heavy metal transport/detoxification superfamily protein	NA	0	0	0	0	0.36	0	0	0	0	0	0	0	0	0.34	10.36	0	0	0	0	0	0	0	8	0	0	0	0	0	0	0	0	8	280	0	0	0
Gh_D07G1399	chrD07	22966382	22970683	+	GO:0005634(nucleus);GO:0046872(metal ion binding)	NA	NA	NA	Heavy metal transport/detoxification superfamily protein	NA	18.03	15.98	9.83	16.24	22.68	18.35	77.2	45.79	66.06	3.6	5.63	2.92	20.16	22.66	20.32	20.18	24.22	15.49	546	456	274	572	557	600	1980	1026	1812	105	171	89	533	602	650	723	754	408
Gh_D07G1640	chrD07	32727108	32727610	-	GO:0005737(cytoplasm);GO:0030001(metal ion transport);GO:0046914(transition metal ion binding);GO:0046916(cellular transition metal ion homeostasis)	NA	NA	NA	Heavy metal transport/detoxification superfamily protein	NA	1.11	4.41	1.43	2.96	1	6.18	1.09	0.69	0.35	2.99	4.91	2.62	3.32	0.55	3.81	0.6	1.42	0.68	27	100	32	83	20	160	23	13	8	69	118	63	70	12	97	18	36	15
Gh_D07G1743	chrD07	40396323	40397461	-	GO:0005737(cytoplasm);GO:0030001(metal ion transport);GO:0046914(transition metal ion binding);GO:0046916(cellular transition metal ion homeostasis)	NA	NA	NA	Heavy metal transport/detoxification superfamily protein	NA	0	0	0	0	0	0	0	0	0	0	0	0	0	0	0	0	0	0	0	0	0	0	0	0	0	0	0	0	0	0	0	0	0	0	0	0
Gh_D08G0132	chrD08	1095750	1096793	+	GO:0005737(cytoplasm);GO:0030001(metal ion transport);GO:0046914(transition metal ion binding);GO:0046916(cellular transition metal ion homeostasis)	NA	NA	NA	Copper transport protein family	NA	0.56	0	0	0.51	1.31	0.45	1.12	2.86	1.88	15.61	13.94	4	0.5	5.03	2.25	37.35	2.7	23.93	7	0	0	7	13	6	11	25	20	174	162	47	6	51	28	511	33	240
Gh_D08G0133	chrD08	1098731	1099558	+	GO:0005737(cytoplasm);GO:0030001(metal ion transport);GO:0046914(transition metal ion binding);GO:0046916(cellular transition metal ion homeostasis)	NA	NA	NA	Copper transport protein family	NA	0	0	0	0	0.38	0.26	0	0	0	10.09	7.45	4.73	0	1.08	0	13.6	3.77	8.36	0	0	0	0	4	4	0	0	0	128	98	63	0	13	0	212	51	96
Gh_D08G0448	chrD08	4718016	4720449	-	GO:0005737(cytoplasm);GO:0030001(metal ion transport);GO:0046914(transition metal ion binding);GO:0046916(cellular transition metal ion homeostasis)	NA	NA	NA	Heavy metal transport/detoxification superfamily protein	NA	0	0	0	2.67	3.5	1.89	0	0	0	0	0	0	1.82	1.99	2.11	0	0.06	0.11	0	0	0	128	117	84	0	0	0	0	0	0	66	72	92	0	3	4
Gh_D08G0789	chrD08	12302384	12303474	+	GO:0005737(cytoplasm);GO:0030001(metal ion transport);GO:0046914(transition metal ion binding);GO:0046916(cellular transition metal ion homeostasis)	NA	NA	NA	Heavy metal transport/detoxification superfamily protein	NA	1.06	0.9	0.59	1.03	1.99	1.91	2.59	3.4	2.31	0.73	0	1.36	2.45	4.85	2.28	2.87	0.9	2.24	55	44	29	62	84	107	114	130	109	37	0	71	111	220	125	176	48	101
Gh_D08G1161	chrD08	36392199	36392919	+	GO:0005737(cytoplasm);GO:0030001(metal ion transport);GO:0046914(transition metal ion binding);GO:0046916(cellular transition metal ion homeostasis)	NA	NA	NA	Heavy metal transport/detoxification superfamily protein	NA	0	0	0	0	0	0	0	0	0	0	0	0.18	0	0	0	1.23	0.11	0	0	0	0	0	0	0	0	0	0	0	0	6	0	0	0	47	4	0
Gh_D08G1263	chrD08	41285505	41285843	+	GO:0005737(cytoplasm);GO:0030001(metal ion transport);GO:0046914(transition metal ion binding);GO:0046916(cellular transition metal ion homeostasis)	NA	NA	NA	Heavy metal transport/detoxification superfamily protein	NA	0.38	0	0.71	45.36	25.14	86.51	0	0.5	0	0.1	0	0.52	4.85	4.38	4.88	0	0.06	0	8	0	13	1043	403	1848	0	8	0	2	0	11	84	76	102	0	2	0
Gh_D08G1473	chrD08	47873373	47876306	+	GO:0005737(cytoplasm);GO:0030001(metal ion transport);GO:0046914(transition metal ion binding);GO:0046916(cellular transition metal ion homeostasis)	NA	NA	NA	Heavy metal transport/detoxification superfamily protein	NA	2	5.89	2.63	0.38	0.31	0.36	7.25	6.99	11.96	3.41	1.57	5.51	0.54	0.63	0.85	2.49	0.51	1.07	64	177	77	15	8	13	196	165	346	105	50	176	15	18	29	94	17	30
Gh_D08G1899	chrD08	56882631	56885395	-	GO:0004784(superoxide dismutase activity);GO:0005507(copper ion binding);GO:0005737(cytoplasm);GO:0008270(zinc ion binding);GO:0019430(removal of superoxide radicals)	04146(Peroxisome)	K04565	EC:1.15.1.1	copper chaperone for SOD1	NA	17.96	20.81	19.04	5	8.89	6.51	15.86	17.84	13.2	12.63	14.31	17.48	7.31	8.5	8.19	5.13	3.66	3.58	1037	1131	1011	336	416	406	777	763	691	701	828	1010	369	431	500	351	218	180
Gh_D08G1950	chrD08	57802581	57807739	+	GO:0005887(integral component of plasma membrane);GO:0043231(intracellular membrane-bounded organelle);GO:0043682(copper-transporting ATPase activity)	NA	NA	NA	heavy metal atpase 5	NA	0.14	0.43	0.21	4.5	3.54	5.93	2.51	2.42	2.68	1.49	0.92	0.28	4.91	4.12	5.76	4.79	5.08	22.63	20	58	27	749	411	917	305	257	348	205	132	41	614	517	871	812	748	2812
Gh_D08G2126	chrD08	60547701	60569191	-	GO:0005737(cytoplasm);GO:0030001(metal ion transport);GO:0046914(transition metal ion binding);GO:0046916(cellular transition metal ion homeostasis)	NA	NA	NA	Heavy metal transport/detoxification superfamily protein	NA	125.91	145.53	110.03	15.38	20.6	23.61	114.63	83.6	84.75	167.91	131.09	174.77	39.48	103.14	34.45	13.29	13.6	8.99	6735	7333	5412	958	894	1366	5201	3313	4112	8640	7024	9355	1844	4840	1949	843	749	419
Gh_D08G2212	chrD08	61694437	61695885	-	GO:0005737(cytoplasm);GO:0030001(metal ion transport);GO:0046914(transition metal ion binding);GO:0046916(cellular transition metal ion homeostasis)	NA	NA	NA	Heavy metal transport/detoxification superfamily protein	NA	0.6	0.43	0.23	0.68	0.52	0.85	0.35	0.5	0.18	0.58	0.31	0.54	0.49	0.64	0.63	0.82	0.3	0.78	37	25	13	49	26	57	18	23	10	34	19	33	27	35	41	60	19	42
Gh_D08G2237	chrD08	61962439	61964261	-	GO:0005737(cytoplasm);GO:0030001(metal ion transport);GO:0046914(transition metal ion binding);GO:0046916(cellular transition metal ion homeostasis)	NA	NA	NA	Heavy metal transport/detoxification superfamily protein	NA	1.86	2.08	1.9	0.96	1.89	1.67	12.33	12.59	13.5	0.47	0	1.23	1.28	7.41	2.95	0.09	0.2	0.16	177	187	166	107	146	173	997	889	1167	44	0	118	107	619	297	11	21	14
Gh_D09G0421	chrD09	17594535	17595084	+	GO:0005737(cytoplasm);GO:0030001(metal ion transport);GO:0046914(transition metal ion binding);GO:0046916(cellular transition metal ion homeostasis)	NA	NA	NA	Copper transport protein family	NA	11.2	20.75	14.95	0	0	0.11	1.65	1.55	0.93	2.98	0.83	4.38	0	0	0	0	0.21	0	202	352	248	0	0	3	26	21	16	52	15	79	0	0	0	0	4	0
Gh_D09G0474	chrD09	23148857	23149281	+	GO:0005737(cytoplasm);GO:0030001(metal ion transport);GO:0046914(transition metal ion binding);GO:0046916(cellular transition metal ion homeostasis)	NA	NA	NA	Copper transport protein family	NA	0.38	0	0.66	0.49	0	0.26	0.39	1.21	1	0.16	0.19	0.3	0	0.5	0.26	1.08	0.09	1.91	8	0	13	12	0	6	7	18	19	4	4	7	0	9	6	26	2	34
Gh_D09G0521	chrD09	25412571	25414930	-	GO:0005618(cell wall);GO:0005737(cytoplasm)	NA	NA	NA	Heavy metal transport/detoxification superfamily protein	NA	25.96	23.97	19.19	8.57	11.77	10.15	31.84	42.87	43.59	8.97	6.85	20.43	7.69	22.29	9.44	2.32	3.54	3.48	2324	2021	1579	893	855	982	2417	2843	3539	773	615	1830	601	1751	894	247	326	272
Gh_D09G1375	chrD09	41237962	41239742	+	GO:0005737(cytoplasm);GO:0030001(metal ion transport);GO:0046914(transition metal ion binding);GO:0046916(cellular transition metal ion homeostasis)	NA	NA	NA	Heavy metal transport/detoxification superfamily protein	NA	70.44	55.25	44.35	218.31	162.26	176.82	133.84	94.59	102.78	47.34	44.05	26.88	336.21	138.46	275.17	186.87	415.63	174.41	4335	3203	2509	15627	8101	11764	6985	4312	5736	2802	2715	1655	18061	7475	17899	13618	26312	9328
Gh_D09G1777	chrD09	45378919	45381868	+	GO:0005737(cytoplasm);GO:0030001(metal ion transport);GO:0046914(transition metal ion binding);GO:0046916(cellular transition metal ion homeostasis)	NA	NA	NA	Heavy metal transport/detoxification superfamily protein	NA	0.56	0.5	0.13	2.45	2.76	2.45	0.5	1.58	1.92	0	0.14	0.52	2.79	0.72	1.24	1.23	1.03	1.96	18	16	4	92	72	85	14	38	56	0	5	17	79	21	42	47	35	55
Gh_D09G1816	chrD09	45759669	45760136	-	GO:0005737(cytoplasm);GO:0030001(metal ion transport);GO:0046914(transition metal ion binding);GO:0046916(cellular transition metal ion homeostasis)	NA	NA	NA	Heavy metal transport/detoxification superfamily protein	NA	0.35	0.31	1.19	13.95	15.64	21.74	9.27	5.55	6.13	13.58	35.96	2.46	10.81	8.89	14.63	9.3	4.97	6.18	8	7	25	358	280	518	174	91	123	288	794	55	208	172	341	243	113	119
Gh_D09G2471	chrscaffold4333_D09	27280	28431	+	GO:0005737(cytoplasm);GO:0030001(metal ion transport);GO:0046914(transition metal ion binding);GO:0046916(cellular transition metal ion homeostasis)	NA	NA	NA	Heavy metal transport/detoxification superfamily protein	NA	0	0	0.17	17.96	15.18	10.9	1.43	0.37	0.32	0	0.67	0	3.46	1.26	4.01	3.78	18.3	3.01	0	0	4	504	298	285	30	7	7	0	17	0	73	27	103	109	455	64
Gh_D10G0078	chrD10	622188	623235	+	GO:0005737(cytoplasm);GO:0030001(metal ion transport);GO:0046914(transition metal ion binding);GO:0046916(cellular transition metal ion homeostasis)	NA	NA	NA	Heavy metal transport/detoxification superfamily protein	NA	33.22	55.97	33.66	187.07	95.05	146.31	157.68	89.55	115.72	101.95	68.24	85.94	187.81	68.53	109.91	277.66	342.63	350.18	1458	2314	1358	9549	3384	6941	5868	2911	4605	4304	3000	3774	7194	2638	5098	14428	15467	13355
Gh_D10G1733	chrD10	48690297	48691183	-	GO:0005737(cytoplasm);GO:0030001(metal ion transport);GO:0046914(transition metal ion binding);GO:0046916(cellular transition metal ion homeostasis)	NA	NA	NA	Heavy metal transport/detoxification superfamily protein	NA	0	0	0	0	0	0	0	0.38	0	0	0	0	0.32	1.6	0.79	0.52	0.89	0.63	0	0	0	0	0	0	0	12	0	0	0	0	12	57	34	25	37	23
Gh_D10G2047	chrD10	56264022	56265750	-	GO:0005737(cytoplasm);GO:0030001(metal ion transport);GO:0046914(transition metal ion binding);GO:0046916(cellular transition metal ion homeostasis)	NA	NA	NA	homolog of anti-oxidant 1	NA	99.54	97.28	101.66	149.03	145.21	123.48	100.72	85.89	93.18	167.05	190.43	118.54	204.15	141.84	199.57	490.83	303.75	335.68	1445	1330	1357	2516	1710	1938	1240	924	1226	2332	2768	1722	2586	1806	3061	8434	4535	4234
Gh_D11G2705	chrD11	56438391	56440142	+	GO:0005737(cytoplasm);GO:0030001(metal ion transport);GO:0046914(transition metal ion binding);GO:0046916(cellular transition metal ion homeostasis)	00562(Inositol phosphate metabolism);04070(Phosphatidylinositol signaling system)	K10572	EC:2.7.1.158	Heavy metal transport/detoxification superfamily protein	NA	32.26	23.73	23.15	12.72	29.21	12.73	63.05	72.47	73.14	5.48	3.75	11.11	34.22	73.89	38.06	4.41	7.73	8.78	2684	1860	1771	1232	1973	1146	4450	4467	5520	439	313	926	2486	5394	3348	435	662	636
Gh_D11G2744	chrD11	56994979	56996587	+	GO:0005737(cytoplasm);GO:0030001(metal ion transport);GO:0046914(transition metal ion binding);GO:0046916(cellular transition metal ion homeostasis)	NA	NA	NA	Heavy metal transport/detoxification superfamily protein	NA	1.9	3.3	2.72	3.31	5.88	3.4	2.23	6.08	7.15	0.53	0.61	1.93	12.96	22.47	14.05	0.86	0.62	1.04	131	213	172	265	327	252	130	309	445	36	42	133	776	1351	1018	71	44	63
Gh_D12G0095	chrD12	1217432	1218550	+	GO:0005737(cytoplasm);GO:0030001(metal ion transport);GO:0046914(transition metal ion binding);GO:0046916(cellular transition metal ion homeostasis)	NA	NA	NA	Heavy metal transport/detoxification superfamily protein	NA	0	0	0	0.06	0.62	0.3	5.3	29.25	28.91	0	0	0	1.19	3.81	1.29	0	0	0	0	0	0	4	27	17	235	1129	1366	0	0	0	54	174	72	0	0	0
Gh_D12G0134	chrD12	1727994	1729209	+	GO:0005737(cytoplasm);GO:0030001(metal ion transport);GO:0046914(transition metal ion binding);GO:0046916(cellular transition metal ion homeostasis)	03013(RNA transport)	K14292	EC:2.1.1.-	Heavy metal transport/detoxification superfamily protein	NA	0	0.17	0.14	0	0	0	0	0.11	0	0	0	0	0	0.2	0	0	0	0	0	5	4	0	0	0	0	3	0	0	0	0	0	6	0	0	0	0
Gh_D12G0431	chrD12	7072115	7072655	+	GO:0005737(cytoplasm);GO:0030001(metal ion transport);GO:0046914(transition metal ion binding);GO:0046916(cellular transition metal ion homeostasis)	NA	NA	NA	Copper transport protein family	NA	0.12	0	0	67.17	58.59	60.45	0	0	0.58	0	0	0	2.89	0.87	1.39	0	0	0	3	0	0	1667	1014	1394	0	0	12	0	0	0	54	17	32	0	0	0
Gh_D12G0446	chrD12	7358823	7364553	-	GO:0005887(integral component of plasma membrane);GO:0043231(intracellular membrane-bounded organelle);GO:0043682(copper-transporting ATPase activity)	00190(Oxidative phosphorylation)	K01535	EC:3.6.3.6	copper-exporting ATPase / responsive-to-antagonist 1 / copper-transporting ATPase (RAN1)	NA	9.2	7.12	8.32	25.4	24.19	24.42	17	17	18.81	10.91	17.33	9.93	29.76	33.56	33.28	39.36	28.27	39.33	1627	1186	1354	5228	3472	4672	2552	2228	3018	1856	3071	1758	4597	5209	6224	8246	5146	6048
Gh_D12G0594	chrD12	11087155	11087665	-	GO:0005737(cytoplasm);GO:0030001(metal ion transport);GO:0046914(transition metal ion binding);GO:0046916(cellular transition metal ion homeostasis)	NA	NA	NA	Heavy metal transport/detoxification superfamily protein	NA	0	0	0	0	0	0	0	0	0	0	0	0	0	0	0	0	0	0	0	0	0	0	0	0	0	0	0	0	0	0	0	0	0	0	0	0
Gh_D12G1072	chrD12	36900374	36901459	-	GO:0005634(nucleus);GO:0046872(metal ion binding)	NA	NA	NA	Heavy metal transport/detoxification superfamily protein	NA	10.63	14.01	8.91	7.28	9.94	3.11	11.26	7.01	10.88	26.53	14.15	22.12	68.02	14.95	31.04	77.91	114.53	88.67	342	425	264	273	260	109	308	168	318	821	456	712	1910	422	1056	2968	3790	2479
Gh_D12G1507	chrD12	45531468	45532441	+	GO:0005737(cytoplasm);GO:0030001(metal ion transport);GO:0046914(transition metal ion binding);GO:0046916(cellular transition metal ion homeostasis)	00940(Phenylpropanoid biosynthesis)	K00430	EC:1.11.1.7	Heavy metal transport/detoxification superfamily protein	NA	10.91	13.07	10.18	7.32	5.66	2.44	207.22	211.87	179.56	1.88	4.35	3.93	19.61	20.04	40.52	13.75	15.25	21.78	288	326	248	225	122	70	4640	4143	4299	48	116	104	452	465	1131	430	415	500
Gh_D12G1886	chrD12	51508454	51509842	+	GO:0005737(cytoplasm);GO:0030001(metal ion transport);GO:0046914(transition metal ion binding);GO:0046916(cellular transition metal ion homeostasis)	NA	NA	NA	Heavy metal transport/detoxification superfamily protein	NA	68.74	102.23	62.1	6.08	5.52	4.81	131.33	110.98	132.3	34.34	11.9	85.21	0.31	0.18	0.37	6.33	0.57	1.31	4050	5673	3364	417	264	307	6562	4844	7068	1947	702	5024	17	10	24	442	35	68
Gh_D12G2164	chrD12	54667967	54668884	-	GO:0005737(cytoplasm);GO:0030001(metal ion transport);GO:0046914(transition metal ion binding);GO:0046916(cellular transition metal ion homeostasis)	NA	NA	NA	Heavy metal transport/detoxification superfamily protein	NA	0.64	0.72	0	0	0	0	0	0	0	1.31	0	1.08	0	0	0	0	0	0	12	13	0	0	0	0	0	0	0	24	0	21	0	0	0	0	0	0
Gh_D12G2254	chrD12	55689514	55689977	-	GO:0005737(cytoplasm);GO:0030001(metal ion transport);GO:0046914(transition metal ion binding);GO:0046916(cellular transition metal ion homeostasis)	NA	NA	NA	Copper transport protein family	NA	0.38	0.59	0	210.25	226.22	240.73	55.31	55.6	29.63	0.19	0	0.38	48.3	41.99	68.6	0.46	1.28	0.39	7	10	0	4233	3177	4505	812	713	466	4	0	7	730	638	1255	10	23	6
Gh_D12G2256	chrD12	55707780	55708322	-	GO:0005737(cytoplasm);GO:0030001(metal ion transport);GO:0046914(transition metal ion binding);GO:0046916(cellular transition metal ion homeostasis)	NA	NA	NA	Copper transport protein family	NA	0	0	0	0	0	0	0	0	0	0	0	0	0	0.42	0	0	0	0	0	0	0	0	0	0	0	0	0	0	0	0	0	5	0	0	0	0
Gh_D12G2374	chrD12	56811493	56813183	-	GO:0005737(cytoplasm);GO:0030001(metal ion transport);GO:0046914(transition metal ion binding);GO:0046916(cellular transition metal ion homeostasis)	NA	NA	NA	Heavy metal transport/detoxification superfamily protein	NA	0	0	0	0.36	0.29	0.5	0.42	0.47	0.75	0.47	0	0	1.08	3.62	2.58	0.51	0.79	2.45	0	0	0	14	8	18	12	11	22	15	0	0	30	101	87	19	26	68
Gh_D12G2433	chrD12	57367088	57369931	-	GO:0005737(cytoplasm);GO:0030001(metal ion transport);GO:0046914(transition metal ion binding);GO:0046916(cellular transition metal ion homeostasis)	NA	NA	NA	Copper transport protein family	NA	59.87	60.84	55.73	125.84	152.37	135.32	117.41	65.21	90.82	230.99	333.29	265.35	102.82	70.75	144.71	409.75	529.58	441.07	2575	2465	2204	6295	5316	6292	4283	2078	3542	9555	14357	11419	3861	2670	6579	20868	23430	16486
Gh_D12G2434	chrD12	57372943	57373513	-	GO:0005737(cytoplasm);GO:0030001(metal ion transport);GO:0046914(transition metal ion binding);GO:0046916(cellular transition metal ion homeostasis)	NA	NA	NA	Heavy metal transport/detoxification superfamily protein	NA	55.44	62.12	53.06	45.16	19.94	41.69	119.94	90.51	95.18	202.59	158.91	136.06	16.22	19.51	20.73	113.78	196.45	112.69	1260	1330	1109	1194	368	1025	2312	1524	1962	4429	3618	3095	322	389	499	3063	4593	2226
Gh_D12G2460	chrD12	57598642	57599787	+	GO:0005737(cytoplasm);GO:0030001(metal ion transport);GO:0046914(transition metal ion binding);GO:0046916(cellular transition metal ion homeostasis)	NA	NA	NA	Heavy metal transport/detoxification superfamily protein	NA	0.73	0.55	0.31	0	0.09	0	3	2.94	2.62	0	0	0	1.05	2.92	0.76	0	0	0	20	14	8	0	2	0	68	58	64	0	0	0	25	69	22	0	0	0
Gh_D12G2725	chrscaffold4583_D12	50107	51544	+	GO:0005737(cytoplasm);GO:0030001(metal ion transport);GO:0046914(transition metal ion binding);GO:0046916(cellular transition metal ion homeostasis)	NA	NA	NA	Heavy metal transport/detoxification superfamily protein	NA	3.12	5.93	5.19	0.76	1.65	0.65	25.6	23.03	32.48	1.41	0.7	1.76	0	1.67	1.19	3.78	0.77	4.47	186	333	285	53	80	42	1295	1018	1756	81	43	106	0	88	76	268	48	232
Gh_D12G2726	chrscaffold4583_D12	53901	54495	+	GO:0005737(cytoplasm);GO:0030001(metal ion transport);GO:0046914(transition metal ion binding);GO:0046916(cellular transition metal ion homeostasis)	NA	NA	NA	Heavy metal transport/detoxification superfamily protein	NA	1.18	3.9	2.64	0.95	1.94	1.18	3.32	7.7	5.82	1.99	0.56	0.66	1.92	1.42	0.82	2	0.23	5.48	28	86	57	27	37	30	66	134	124	45	14	16	40	30	21	56	6	112
Gh_D13G0138	chrD13	1386182	1386583	-	GO:0005737(cytoplasm);GO:0030001(metal ion transport);GO:0046914(transition metal ion binding);GO:0046916(cellular transition metal ion homeostasis)	00940(Phenylpropanoid biosynthesis)	K00430	EC:1.11.1.7	Heavy metal transport/detoxification superfamily protein	NA	0.83	1.47	0.9	1.3	4.47	2.51	3.54	2.42	5.89	10.41	5.29	5.82	3.71	5.04	3.72	25.82	4.39	28.55	11	18	11	19	45	34	38	23	67	125	66	73	41	55	49	380	57	309
Gh_D13G1000	chrD13	24543605	24543925	+	GO:0005737(cytoplasm);GO:0030001(metal ion transport);GO:0046914(transition metal ion binding);GO:0046916(cellular transition metal ion homeostasis)	03013(RNA transport)	K14292	EC:2.1.1.-	Heavy metal transport/detoxification superfamily protein	NA	0	0.43	0	0	0	0	0	0	0	0	1.33	0.53	0	0	0	0.89	0	0.3	0	5	0	0	0	0	0	0	0	0	14	6	0	0	0	11	0	3
Gh_Sca004952G01	chrscaffold4952	1461	2859	-	GO:0005737(cytoplasm);GO:0030001(metal ion transport);GO:0046914(transition metal ion binding);GO:0046916(cellular transition metal ion homeostasis)	03013(RNA transport)	K14292	EC:2.1.1.-	Heavy metal transport/detoxification superfamily protein	NA	36.02	34.95	27.27	0.38	0.84	0.53	26.45	19.46	20.75	25.15	13.67	25.54	0.37	0.95	0.8	4.28	0.3	0.87	2079	1899	1447	26	40	34	1294	832	1086	1396	790	1475	19	48	49	293	18	44
Gh_Sca011408G01	chrscaffold11408	3337	3720	-	GO:0005737(cytoplasm);GO:0030001(metal ion transport);GO:0046914(transition metal ion binding);GO:0046916(cellular transition metal ion homeostasis)	00940(Phenylpropanoid biosynthesis)	K00430	EC:1.11.1.7	farnesylated protein 6	NA	27.69	13.73	19.02	27.17	35.57	30.38	111.11	94.84	99.3	47.02	69.88	35.35	125.58	200.31	150.15	95.8	10	59.96	620	290	392	708	646	736	2109	1572	2016	1013	1567	792	2453	3932	3552	2539	231	1167
Gh_Sca013298G01	chrscaffold13298	282	2482	-	GO:0005737(cytoplasm);GO:0030001(metal ion transport);GO:0046914(transition metal ion binding);GO:0046916(cellular transition metal ion homeostasis)	00940(Phenylpropanoid biosynthesis)	K00430	EC:1.11.1.7	Heavy metal transport/detoxification superfamily protein	NA	0	1	0	0	0	0	1.58	0.96	1.46	0.38	0	0	0.11	0	0	1.62	0	0	0	52	0	0	0	0	73	39	72	20	0	0	6	0	0	104	0	0
